# Supplementary material for: A new triazine bearing a pyrazolone group capable of copper, nickel, and zinc chelation
Source: RSC Adv. 2018 Jan 16;8(6):3024–35. doi: 10.1039/c7ra09459k (PMC5831559; doi:10.1039/c7ra09459k)
Supplement: RA-008-C7RA09459K-s001 [file RA-008-C7RA09459K-s001.mol2]

# 6b
# Created by GaussView 5.0.8
#

#
#

@<TRIPOS>MOLECULE
Molecule Name
37 39
SMALL
NO_CHARGES


@<TRIPOS>ATOM
1 O1     4.8318    -1.7324     0.0839 O
2 O2    -4.0219     1.1899    -0.0190 O
3 N3     2.3971    -0.3133    -0.2106 N
4 N4     1.2821     1.7168    -0.1119 N
5 N5     0.0799    -0.3362    -0.0797 N
6 N6    -1.1041     1.7302     0.0874 N
7 N7     0.1637     3.6892     0.0332 N
8 H8     1.0905     4.0909    -0.0259 H
9 N9    -0.9589     4.5166     0.1422 N
10 H10    -0.8778     5.0857     0.9796 H
11 H11    -1.0013     5.1345    -0.6628 H
12 N12    -2.2076    -0.3268     0.0880 N
13 N13    -2.1161    -1.7129     0.1623 N
14 C14     4.7762    -0.3325     0.3640 C
15 H15     5.7506     0.0797     0.0992 H
16 H16     4.6061    -0.1803     1.4387 H
17 C17     3.6796     0.3573    -0.4402 C
18 H18     3.5949     1.4002    -0.1459 H
19 H19     3.9244     0.3168    -1.5099 H
20 C20     3.5895    -2.3617     0.4006 C
21 H21     3.3903    -2.2601     1.4763 H
22 H22     3.7033    -3.4197     0.1613 H
23 C23     2.4371    -1.7655    -0.4012 C
24 H24     2.5730    -1.9896    -1.4674 H
25 H25     1.4944    -2.1975    -0.0761 H
26 C26     1.2304     0.3774    -0.1352 C
27 C27    -1.0200     0.4063     0.0321 C
28 C28     0.0947     2.3349     0.0021 C
29 C29    -3.5913     0.0403     0.0057 C
30 C30    -4.2817    -1.2247    -0.0237 C
31 H31    -5.3537    -1.3235    -0.0657 H
32 C32    -3.3659    -2.2389     0.0209 C
33 C33    -3.5582    -3.7166    -0.0244 C
34 H34    -3.0199    -4.1533    -0.8704 H
35 H35    -4.6162    -3.9539    -0.1263 H
36 H36    -3.1800    -4.1847     0.8880 H
37 H37    -1.2537    -2.1084    -0.1932 H
@<TRIPOS>BOND
1 1 14 1
2 1 20 1
3 2 29 2
4 3 17 1
5 3 23 1
6 3 26 Ar
7 4 26 Ar
8 4 28 Ar
9 5 26 Ar
10 5 27 Ar
11 6 27 Ar
12 6 28 Ar
13 7 8 1
14 7 9 1
15 7 28 Ar
16 9 10 1
17 9 11 1
18 12 13 1
19 12 27 1
20 12 29 1
21 13 32 Ar
22 13 37 1
23 14 15 1
24 14 16 1
25 14 17 1
26 17 18 1
27 17 19 1
28 20 21 1
29 20 22 1
30 20 23 1
31 23 24 1
32 23 25 1
33 29 30 Ar
34 30 31 1
35 30 32 2
36 32 33 1
37 33 34 1
38 33 35 1
39 33 36 1
