# Supplementary material for: A new triazine bearing a pyrazolone group capable of copper, nickel, and zinc chelation
Source: RSC Adv. 2018 Jan 16;8(6):3024–35. doi: 10.1039/c7ra09459k (PMC5831559; doi:10.1039/c7ra09459k)
Supplement: RA-008-C7RA09459K-s002 [file RA-008-C7RA09459K-s002.mol2]

# 1_4
# Created by GaussView 5.0.8
#

#
#

@<TRIPOS>MOLECULE
Molecule Name
37 39
SMALL
NO_CHARGES


@<TRIPOS>ATOM
1 O1     4.8696    -1.7353     0.1682 O
2 O2    -3.8847     1.2594     0.2458 O
3 N3     2.4436    -0.3259    -0.2196 N
4 N4     1.3136     1.6966    -0.1356 N
5 N5     0.1284    -0.3723    -0.1247 N
6 N6    -1.0738     1.6792     0.0022 N
7 N7     0.1701     3.6559    -0.0061 N
8 H8     1.0934     4.0676    -0.0459 H
9 N9    -0.9626     4.4718     0.0832 N
10 H10    -0.9047     5.0382     0.9242 H
11 H11    -0.9954     5.0925    -0.7201 H
12 N12    -2.1915    -0.3649    -0.0003 N
13 N13    -2.1478    -1.7723    -0.0910 N
14 C14     4.7973    -0.3356     0.4460 C
15 H15     5.7799     0.0801     0.2198 H
16 H16     4.5846    -0.1845     1.5134 H
17 C17     3.7294     0.3508    -0.3996 C
18 H18     3.6293     1.3931    -0.1076 H
19 H19     4.0163     0.3130    -1.4590 H
20 C20     3.6173    -2.3712     0.4310 C
21 H21     3.3733    -2.2737     1.4979 H
22 H22     3.7467    -3.4280     0.1939 H
23 C23     2.4975    -1.7764    -0.4160 C
24 H24     2.6826    -1.9931    -1.4765 H
25 H25     1.5408    -2.2101    -0.1374 H
26 C26     1.2692     0.3565    -0.1633 C
27 C27    -0.9787     0.3526    -0.0426 C
28 C28     0.1172     2.2996    -0.0457 C
29 C29    -3.5082     0.1144     0.1373 C
30 C30    -4.3668    -1.1379     0.1244 C
31 H31    -5.0814    -1.1065    -0.7032 H
32 C32    -3.3485    -2.2221    -0.0245 C
33 C33    -3.6497    -3.6789    -0.0944 C
34 H34    -2.7316    -4.2557    -0.2060 H
35 H35    -4.3119    -3.8903    -0.9394 H
36 H36    -4.1702    -4.0039     0.8115 H
37 H37    -4.9456    -1.2178     1.0490 H
@<TRIPOS>BOND
1 1 14 1
2 1 20 1
3 2 29 2
4 3 17 1
5 3 23 1
6 3 26 Ar
7 4 26 Ar
8 4 28 Ar
9 5 26 Ar
10 5 27 Ar
11 6 27 Ar
12 6 28 Ar
13 7 8 1
14 7 9 1
15 7 28 Ar
16 9 10 1
17 9 11 1
18 12 13 1
19 12 27 1
20 12 29 1
21 13 32 2
22 14 15 1
23 14 16 1
24 14 17 1
25 17 18 1
26 17 19 1
27 20 21 1
28 20 22 1
29 20 23 1
30 23 24 1
31 23 25 1
32 29 30 1
33 30 31 1
34 30 32 1
35 30 37 1
36 32 33 1
37 33 34 1
38 33 35 1
39 33 36 1
