# Supplementary material for: A new triazine bearing a pyrazolone group capable of copper, nickel, and zinc chelation
Source: RSC Adv. 2018 Jan 16;8(6):3024–35. doi: 10.1039/c7ra09459k (PMC5831559; doi:10.1039/c7ra09459k)
Supplement: RA-008-C7RA09459K-s003 [file RA-008-C7RA09459K-s003.mol]

6b

Created by GaussView 5.0.8
 37 39  0  0  0  0  0  0  0  0  0    0
    4.8318   -1.7324    0.0839 O   0  0  0  0  0  0  0  0  0  0  0  0
   -4.0219    1.1899   -0.0190 O   0  0  0  0  0  0  0  0  0  0  0  0
    2.3971   -0.3133   -0.2106 N   0  0  0  0  0  0  0  0  0  0  0  0
    1.2821    1.7168   -0.1119 N   0  0  0  0  0  0  0  0  0  0  0  0
    0.0799   -0.3362   -0.0797 N   0  0  0  0  0  0  0  0  0  0  0  0
   -1.1041    1.7302    0.0874 N   0  0  0  0  0  0  0  0  0  0  0  0
    0.1637    3.6892    0.0332 N   0  0  0  0  0  0  0  0  0  0  0  0
    1.0905    4.0909   -0.0259 H   0  0  0  0  0  0  0  0  0  0  0  0
   -0.9589    4.5166    0.1422 N   0  0  0  0  0  0  0  0  0  0  0  0
   -0.8778    5.0857    0.9796 H   0  0  0  0  0  0  0  0  0  0  0  0
   -1.0013    5.1345   -0.6628 H   0  0  0  0  0  0  0  0  0  0  0  0
   -2.2076   -0.3268    0.0880 N   0  0  0  0  0  0  0  0  0  0  0  0
   -2.1161   -1.7129    0.1623 N   0  0  0  0  0  0  0  0  0  0  0  0
    4.7762   -0.3325    0.3640 C   0  0  0  0  0  0  0  0  0  0  0  0
    5.7506    0.0797    0.0992 H   0  0  0  0  0  0  0  0  0  0  0  0
    4.6061   -0.1803    1.4387 H   0  0  0  0  0  0  0  0  0  0  0  0
    3.6796    0.3573   -0.4402 C   0  0  0  0  0  0  0  0  0  0  0  0
    3.5949    1.4002   -0.1459 H   0  0  0  0  0  0  0  0  0  0  0  0
    3.9244    0.3168   -1.5099 H   0  0  0  0  0  0  0  0  0  0  0  0
    3.5895   -2.3617    0.4006 C   0  0  0  0  0  0  0  0  0  0  0  0
    3.3903   -2.2601    1.4763 H   0  0  0  0  0  0  0  0  0  0  0  0
    3.7033   -3.4197    0.1613 H   0  0  0  0  0  0  0  0  0  0  0  0
    2.4371   -1.7655   -0.4012 C   0  0  0  0  0  0  0  0  0  0  0  0
    2.5730   -1.9896   -1.4674 H   0  0  0  0  0  0  0  0  0  0  0  0
    1.4944   -2.1975   -0.0761 H   0  0  0  0  0  0  0  0  0  0  0  0
    1.2304    0.3774   -0.1352 C   0  0  0  0  0  0  0  0  0  0  0  0
   -1.0200    0.4063    0.0321 C   0  0  0  0  0  0  0  0  0  0  0  0
    0.0947    2.3349    0.0021 C   0  0  0  0  0  0  0  0  0  0  0  0
   -3.5913    0.0403    0.0057 C   0  0  0  0  0  0  0  0  0  0  0  0
   -4.2817   -1.2247   -0.0237 C   0  0  0  0  0  0  0  0  0  0  0  0
   -5.3537   -1.3235   -0.0657 H   0  0  0  0  0  0  0  0  0  0  0  0
   -3.3659   -2.2389    0.0209 C   0  0  0  0  0  0  0  0  0  0  0  0
   -3.5582   -3.7166   -0.0244 C   0  0  0  0  0  0  0  0  0  0  0  0
   -3.0199   -4.1533   -0.8704 H   0  0  0  0  0  0  0  0  0  0  0  0
   -4.6162   -3.9539   -0.1263 H   0  0  0  0  0  0  0  0  0  0  0  0
   -3.1800   -4.1847    0.8880 H   0  0  0  0  0  0  0  0  0  0  0  0
   -1.2537   -2.1084   -0.1932 H   0  0  0  0  0  0  0  0  0  0  0  0
  1 14  1  0  0  0  0
  1 20  1  0  0  0  0
  2 29  2  0  0  0  0
  3 17  1  0  0  0  0
  3 23  1  0  0  0  0
  3 26  4  0  0  0  0
  4 26  4  0  0  0  0
  4 28  4  0  0  0  0
  5 26  4  0  0  0  0
  5 27  4  0  0  0  0
  6 27  4  0  0  0  0
  6 28  4  0  0  0  0
  7  8  1  0  0  0  0
  7  9  1  0  0  0  0
  7 28  4  0  0  0  0
  9 10  1  0  0  0  0
  9 11  1  0  0  0  0
 12 13  1  0  0  0  0
 12 27  1  0  0  0  0
 12 29  1  0  0  0  0
 13 32  4  0  0  0  0
 13 37  1  0  0  0  0
 14 15  1  0  0  0  0
 14 16  1  0  0  0  0
 14 17  1  0  0  0  0
 17 18  1  0  0  0  0
 17 19  1  0  0  0  0
 20 21  1  0  0  0  0
 20 22  1  0  0  0  0
 20 23  1  0  0  0  0
 23 24  1  0  0  0  0
 23 25  1  0  0  0  0
 29 30  4  0  0  0  0
 30 31  1  0  0  0  0
 30 32  2  0  0  0  0
 32 33  1  0  0  0  0
 33 34  1  0  0  0  0
 33 35  1  0  0  0  0
 33 36  1  0  0  0  0
