# Supplementary material for: A new triazine bearing a pyrazolone group capable of copper, nickel, and zinc chelation
Source: RSC Adv. 2018 Jan 16;8(6):3024–35. doi: 10.1039/c7ra09459k (PMC5831559; doi:10.1039/c7ra09459k)
Supplement: RA-008-C7RA09459K-s005 [file RA-008-C7RA09459K-s005.cif]

# Electronic Supplementary Material (ESI) for RSC Advances.
# This journal is © The Royal Society of Chemistry 2018

####################################################################### 
# 
# This file contains crystal structure data downloaded from the 
# Cambridge Structural Database (CSD) hosted by the Cambridge 
# Crystallographic Data Centre (CCDC).
# 
# Full information about CCDC data access policies and citation 
# guidelines are available at http://www.ccdc.cam.ac.uk/access/V1 
# 
# Audit and citation data items may have been added by the CCDC. 
# Please retain this information to preserve the provenance of 
# this file and to allow appropriate attribution of the data. 
# 
#######################################################################

data_Complex-7
_database_code_depnum_ccdc_archive 'CCDC 1555235'
_audit_update_record             
;
2017-06-09 deposited with the CCDC.
2018-01-02 downloaded from the CCDC.
;

# start Validation Reply Form
_vrf_PLAT084_Complex-7           
;
PROBLEM: High wR2 Value (i.e. > 0.25) ...................       0.36 Report 
RESPONSE: The crystals of this complex were small sized with poor X-ray 
 diffraction and repeated recrystallization under different environments
 did not converged to better quality crystals. This alert is due to the 
 low quality of the diffraction data. The reported structure is the best
 possible solution so far achieved after refinement with some constraints. 	
;
_vrf_PLAT201_Complex-7           
;
PROBLEM: Isotropic non-H Atoms in Main Residue(s) .......          2 Report 
RESPONSE: Among 5 disordered atoms on one morpholine ring, the displacement
 parameters of two carbon atoms (C19 and C21) became non-positive definit
 during anisotropic refinement. Therefore these were refined isotropically
 for disorder modelling.  	
;
_vrf_PLAT306_Complex-7           
;
PROBLEM: Isolated Oxygen Atom (H-atoms Missing ?) .......         O7 Check 
RESPONSE: The hydrogen atoms associated with the solvate water molecules 
 could not be located in the difference density map. 	
;
_vrf_PLAT601_Complex-7           
;
PROBLEM: Structure Contains Solvent Accessible VOIDS of .        171 Ang3  
RESPONSE:  This may be associated to the large cavity formed by complex and
 solvate water molecules. In order to highlight the contribution of solvent 
 molecules in crystallization, the PLATON/SQUEEZE option was not invoked.     	
;

_audit_creation_date             2017-08-06
_audit_creation_method           SHELXL-2014/7
_shelx_SHELXL_version_number     2014/7
_chemical_name_systematic        ?
_chemical_name_common            none
_chemical_melting_point          'not measured'
_chemical_formula_moiety         'C22 H32 N16 Ni O4, 0.269(O2), 2(Cl), 2.462(O)'
_chemical_formula_sum            'C22 H32 Cl2 N16 Ni O7'
_chemical_formula_weight         762.23

loop_
_atom_type_symbol
_atom_type_description
_atom_type_scat_dispersion_real
_atom_type_scat_dispersion_imag
_atom_type_scat_source
C C 0.0033 0.0016 'International Tables Vol C Tables 4.2.6.8 and 6.1.1.4'
H H 0.0000 0.0000 'International Tables Vol C Tables 4.2.6.8 and 6.1.1.4'
Cl Cl 0.1484 0.1585 'International Tables Vol C Tables 4.2.6.8 and 6.1.1.4'
N N 0.0061 0.0033 'International Tables Vol C Tables 4.2.6.8 and 6.1.1.4'
Ni Ni 0.3393 1.1124 'International Tables Vol C Tables 4.2.6.8 and 6.1.1.4'
O O 0.0106 0.0060 'International Tables Vol C Tables 4.2.6.8 and 6.1.1.4'

_space_group_crystal_system      triclinic
_space_group_IT_number           2
_space_group_name_H-M_alt        'P -1'
_space_group_name_Hall           '-P 1'

_shelx_space_group_comment       
;
The symmetry employed for this shelxl refinement is uniquely defined
by the following loop, which should always be used as a source of
symmetry information in preference to the above space-group names.
They are only intended as comments.
;

loop_
_space_group_symop_operation_xyz
'x, y, z'
'-x, -y, -z'

_cell_length_a                   12.261(3)
_cell_length_b                   12.784(4)
_cell_length_c                   13.598(4)
_cell_angle_alpha                74.133(8)
_cell_angle_beta                 70.006(8)
_cell_angle_gamma                64.470(7)
_cell_volume                     1787.3(9)
_cell_formula_units_Z            2
_cell_measurement_temperature    100(2)
_cell_measurement_reflns_used    9953
_cell_measurement_theta_min      3.053
_cell_measurement_theta_max      26.928

_exptl_crystal_description       Needle
_exptl_crystal_colour            colourless
_exptl_crystal_density_meas      'not measured'
_exptl_crystal_density_method    none
_exptl_crystal_density_diffrn    1.416
_exptl_crystal_F_000             788
_exptl_transmission_factor_min   0.968
_exptl_transmission_factor_max   0.977
_exptl_crystal_size_max          0.288
_exptl_crystal_size_mid          0.156
_exptl_crystal_size_min          0.076
_exptl_absorpt_coefficient_mu    0.754
_shelx_estimated_absorpt_T_min   0.812
_shelx_estimated_absorpt_T_max   0.945
_exptl_absorpt_correction_type   multi-scan
_exptl_absorpt_correction_T_min  0.868
_exptl_absorpt_correction_T_max  0.944
_exptl_absorpt_process_details   
;
 SADABS-2014/5 (Bruker,2014/5) was used for absorption correction. wR2(int) was 0.1185  before and 0.0752 after correction. The Ratio of minimum to maximum transmission is  0.9073. The \l/2 correction factor is 0.00150.
;
_exptl_absorpt_special_details   
;
 The crystal was mounted using Paratone-N oil (cryoprotectant)
 on the tip of MiTeGen MicroLoops LD?. It was placed on magnetic 
 head of goniometer directly into the cold gas stream of a 
 liquid-nitrogen based cryostat.
;
_diffrn_ambient_temperature      100(2)
_diffrn_radiation_wavelength     0.71073
_diffrn_radiation_type           MoK\a
_diffrn_source                   'fine-focused sealed tube'
_diffrn_measurement_device_type  
;
 Bruker D8 Quest with Photon 100 CMOS Detector
;
_diffrn_measurement_method       
;
 \f and \w scans with 0.5 deg/frame and 20 seconds of
 exposure time. Detector was at 50mm from crystal.
;
_diffrn_detector                 'Photon 100 CMOS detector'
_diffrn_detector_area_resol_mean 10.24
_diffrn_radiation_monochromator  'Multi-layer X-ray mirror'
_diffrn_radiation_probe          x-ray
_diffrn_reflns_number            68001
_diffrn_reflns_av_unetI/netI     0.1003
_diffrn_reflns_av_R_equivalents  0.1408
_diffrn_reflns_limit_h_min       -15
_diffrn_reflns_limit_h_max       15
_diffrn_reflns_limit_k_min       -16
_diffrn_reflns_limit_k_max       16
_diffrn_reflns_limit_l_min       -16
_diffrn_reflns_limit_l_max       17
_diffrn_reflns_theta_min         2.796
_diffrn_reflns_theta_max         27.310
_diffrn_reflns_theta_full        25.000
_diffrn_measured_fraction_theta_max 0.983
_diffrn_measured_fraction_theta_full 0.998
_diffrn_reflns_Laue_measured_fraction_max 0.983
_diffrn_reflns_Laue_measured_fraction_full 0.998
_diffrn_reflns_point_group_measured_fraction_max 0.983
_diffrn_reflns_point_group_measured_fraction_full 0.998
_reflns_number_total             7929
_reflns_number_gt                4657
_reflns_threshold_expression     'I > 2\s(I)'
_reflns_Friedel_coverage         0.000
_reflns_Friedel_fraction_max     .
_reflns_Friedel_fraction_full    .

_reflns_special_details          
;
 Reflections were merged by SHELXL according to the crystal
 class for the calculation of statistics and refinement.
 
 _reflns_Friedel_fraction is defined as the number of unique
 Friedel pairs measured divided by the number that would be
 possible theoretically, ignoring centric projections and
 systematic absences.
;

_computing_data_collection       'Apex3 (Bruker AXS Inc., 2016)'
_computing_cell_refinement       'Apex3 (Bruker AXS Inc., 2016)'
_computing_data_reduction        'SAINT V8.32B (Bruker AXS Inc., 2013)'
_computing_structure_solution    'SHELXT (Sheldrick, 2013)'
_computing_structure_refinement  'SHELXL-2014/7 (Sheldrick, 2014)'
_computing_molecular_graphics    
;
 ORTEp-3 (Farrugia, 2012) and Olex2 (Dolomanov et al., 2009)
;
_computing_publication_material  'WinGX2014.1 (Farrugia, 2012)'
_refine_special_details          ?
_refine_ls_structure_factor_coef Fsqd
_refine_ls_matrix_type           full
_refine_ls_weighting_scheme      calc
_refine_ls_weighting_details     
'w=1/[\s^2^(Fo^2^)+(0.1734P)^2^+12.0684P] where P=(Fo^2^+2Fc^2^)/3'
_atom_sites_solution_primary     mixed
_atom_sites_solution_secondary   ?
_atom_sites_solution_hydrogens   mixed
_refine_ls_hydrogen_treatment    mixed
_refine_ls_extinction_method     none
_refine_ls_extinction_coef       .
_refine_ls_number_reflns         7929
_refine_ls_number_parameters     462
_refine_ls_number_restraints     0
_refine_ls_R_factor_all          0.1972
_refine_ls_R_factor_gt           0.1218
_refine_ls_wR_factor_ref         0.3581
_refine_ls_wR_factor_gt          0.3076
_refine_ls_goodness_of_fit_ref   1.099
_refine_ls_restrained_S_all      1.099
_refine_ls_shift/su_max          0.000
_refine_ls_shift/su_mean         0.000

loop_
_atom_site_label
_atom_site_type_symbol
_atom_site_fract_x
_atom_site_fract_y
_atom_site_fract_z
_atom_site_U_iso_or_equiv
_atom_site_adp_type
_atom_site_occupancy
_atom_site_site_symmetry_order
_atom_site_calc_flag
_atom_site_refinement_flags_posn
_atom_site_refinement_flags_adp
_atom_site_refinement_flags_occupancy
_atom_site_disorder_assembly
_atom_site_disorder_group
Cl1A Cl 0.35(6) -0.14(2) 0.72(3) 0.28(2) Uani 0.538(7) 1 d . . P A 1
O5A O 0.372(2) -0.0764(11) 0.5007(12) 0.108(6) Uani 0.538(7) 1 d . . P A 1
O6A O 0.4843(17) -0.0070(15) 0.9725(14) 0.068(3) Uiso 0.538(7) 1 d . . P A 1
C19A C 0.9358(14) 0.3345(15) 0.4244(12) 0.031(3) Uiso 0.538(7) 1 d . . P A 1
H19A H 0.9210 0.2851 0.3894 0.037 Uiso 0.538(7) 1 calc R U P A 1
H19B H 0.8888 0.4172 0.3989 0.037 Uiso 0.538(7) 1 calc R U P A 1
C20A C 1.0587(17) 0.317(2) 0.3895(13) 0.047(4) Uani 0.538(7) 1 d . . P A 1
H20A H 1.0685 0.3754 0.3257 0.056 Uiso 0.538(7) 1 calc R U P A 1
H20B H 1.1027 0.2389 0.3658 0.056 Uiso 0.538(7) 1 calc R U P A 1
C21A C 0.9689(14) 0.2667(16) 0.6030(12) 0.028(3) Uiso 0.538(7) 1 d . . P A 1
H21A H 0.9235 0.2622 0.6789 0.033 Uiso 0.538(7) 1 calc R U P A 1
H21B H 1.0300 0.1873 0.5890 0.033 Uiso 0.538(7) 1 calc R U P A 1
C22A C 1.0323(18) 0.3478(19) 0.5756(14) 0.048(4) Uani 0.538(7) 1 d . . P A 1
H22A H 1.0807 0.3321 0.6267 0.058 Uiso 0.538(7) 1 calc R U P A 1
H22B H 0.9720 0.4301 0.5731 0.058 Uiso 0.538(7) 1 calc R U P A 1
O4A O 1.1264(14) 0.3206(16) 0.4561(16) 0.038(4) Uani 0.538(7) 1 d . . P A 1
Cl1B Cl 0.34(7) -0.14(3) 0.72(3) 0.28(2) Uani 0.462(7) 1 d . . P A 2
O5B O 0.612(2) -0.1372(13) 0.5344(14) 0.108(6) Uani 0.462(7) 1 d . . P A 2
O6B O 0.5395(19) -0.0199(17) 0.9344(16) 0.068(3) Uiso 0.462(7) 1 d . . P A 2
C19B C 0.9190(17) 0.3856(18) 0.4306(14) 0.031(3) Uiso 0.462(7) 1 d . . P A 2
H19C H 0.9337 0.3412 0.3749 0.037 Uiso 0.462(7) 1 calc R U P A 2
H19D H 0.8442 0.4577 0.4245 0.037 Uiso 0.462(7) 1 calc R U P A 2
C20B C 0.996(2) 0.413(2) 0.4083(16) 0.047(4) Uani 0.462(7) 1 d . . P A 2
H20C H 0.9594 0.4997 0.4045 0.056 Uiso 0.462(7) 1 calc R U P A 2
H20D H 1.0417 0.3969 0.3351 0.056 Uiso 0.462(7) 1 calc R U P A 2
C21B C 0.9472(16) 0.3176(19) 0.6113(14) 0.027(4) Uiso 0.462(7) 1 d . . P A 2
H21C H 0.9225 0.2755 0.6828 0.032 Uiso 0.462(7) 1 calc R U P A 2
H21D H 0.9272 0.3998 0.6170 0.032 Uiso 0.462(7) 1 calc R U P A 2
C22B C 1.089(2) 0.256(2) 0.5586(17) 0.048(4) Uani 0.462(7) 1 d . . P A 2
H22C H 1.1090 0.1845 0.5306 0.058 Uiso 0.462(7) 1 calc R U P A 2
H22D H 1.1441 0.2400 0.6047 0.058 Uiso 0.462(7) 1 calc R U P A 2
O4B O 1.0874(17) 0.3698(19) 0.467(2) 0.038(4) Uani 0.462(7) 1 d . . P A 2
Ni1 Ni 0.36485(8) 0.29947(9) 0.72063(8) 0.0278(3) Uani 1 1 d . . . . .
O1 O -0.3353(5) 0.1717(6) 0.9873(5) 0.0433(15) Uani 1 1 d . . . . .
O2 O 0.2872(5) 0.4696(5) 0.7492(4) 0.0272(12) Uani 1 1 d . . . . .
O3 O 0.3200(5) 0.3508(5) 0.5794(4) 0.0344(13) Uani 1 1 d . . . . .
N1 N -0.1160(6) 0.2164(6) 0.9042(7) 0.045(2) Uani 1 1 d . . . . .
N2 N 0.0954(6) 0.1514(6) 0.8323(5) 0.0305(15) Uani 1 1 d . . . . .
N3 N -0.0200(6) 0.3475(6) 0.8714(6) 0.0343(16) Uani 1 1 d . . . . .
N4 N 0.1987(5) 0.2830(5) 0.7960(5) 0.0215(12) Uani 1 1 d . . . . .
N5 N -0.0277(6) 0.5553(6) 0.8811(5) 0.0300(15) Uani 1 1 d . . . . .
N6 N 0.0834(6) 0.4721(5) 0.8371(5) 0.0258(13) Uani 1 1 d . . . . .
N7 N 0.3032(6) 0.0968(6) 0.7539(5) 0.0295(15) Uani 1 1 d . . . . .
N8 N 0.4113(6) 0.1255(6) 0.7060(7) 0.0417(18) Uani 1 1 d . . . . .
H8A H 0.4392 0.1168 0.6364 0.050 Uiso 1 1 calc R U . . .
H8B H 0.4732 0.0768 0.7382 0.050 Uiso 1 1 calc R U . . .
N9 N 0.4418(6) 0.2459(6) 0.8501(5) 0.0308(15) Uani 1 1 d . . . . .
H9A H 0.3968 0.2980 0.8970 0.037 Uiso 1 1 calc R U . . .
H9B H 0.4399 0.1744 0.8838 0.037 Uiso 1 1 calc R U . . .
N10 N 0.5665(6) 0.2401(7) 0.8123(6) 0.0344(16) Uani 1 1 d . . . . .
N11 N 0.5340(6) 0.3064(6) 0.6472(5) 0.0253(13) Uani 1 1 d . . . . .
N12 N 0.7278(6) 0.2722(6) 0.6786(5) 0.0322(15) Uani 1 1 d . . . . .
N13 N 0.6972(6) 0.3415(6) 0.5031(5) 0.0290(15) Uani 1 1 d . . . . .
N14 N 0.8807(6) 0.3124(7) 0.5364(6) 0.0393(18) Uani 1 1 d . . . . .
N15 N 0.5090(5) 0.3744(6) 0.4765(5) 0.0248(13) Uani 1 1 d . . . . .
N16 N 0.5578(6) 0.4014(6) 0.3696(5) 0.0275(14) Uani 1 1 d . . . . .
C1 C -0.2172(8) 0.0760(9) 0.9815(9) 0.050(3) Uani 1 1 d . . . . .
H1A H -0.2242 0.0056 0.9712 0.061 Uiso 1 1 calc R U . . .
H1B H -0.1940 0.0580 1.0488 0.061 Uiso 1 1 calc R U . . .
C2 C -0.3301(8) 0.2724(9) 1.0053(9) 0.049(2) Uani 1 1 d . . . . .
H2A H -0.3083 0.2553 1.0733 0.059 Uiso 1 1 calc R U . . .
H2B H -0.4137 0.3361 1.0114 0.059 Uiso 1 1 calc R U . . .
C3 C -0.1190(9) 0.1044(8) 0.8934(9) 0.049(2) Uani 1 1 d . . . . .
H3A H -0.1363 0.1128 0.8251 0.059 Uiso 1 1 calc R U . . .
H3B H -0.0367 0.0403 0.8945 0.059 Uiso 1 1 calc R U . . .
C4 C -0.2394(8) 0.3116(8) 0.9216(8) 0.046(2) Uani 1 1 d . . . . .
H4A H -0.2335 0.3781 0.9406 0.055 Uiso 1 1 calc R U . . .
H4B H -0.2671 0.3393 0.8555 0.055 Uiso 1 1 calc R U . . .
C5 C -0.0111(7) 0.2378(7) 0.8683(7) 0.0341(19) Uani 1 1 d . . . . .
C6 C 0.1970(6) 0.1777(6) 0.7959(6) 0.0245(16) Uani 1 1 d . . . . .
C7 C 0.0879(7) 0.3609(6) 0.8355(6) 0.0236(15) Uani 1 1 d . . . . .
C8 C -0.1136(9) 0.7616(8) 0.9072(8) 0.044(2) Uani 1 1 d . . . . .
H8C H -0.1462 0.8127 0.8471 0.067 Uiso 1 1 calc R U . . .
H8D H -0.0830 0.8028 0.9363 0.067 Uiso 1 1 calc R U . . .
H8E H -0.1804 0.7406 0.9620 0.067 Uiso 1 1 calc R U . . .
C9 C -0.0091(8) 0.6534(7) 0.8712(6) 0.0336(18) Uani 1 1 d . . . . .
C10 C 0.1142(8) 0.6367(7) 0.8225(6) 0.0332(18) Uani 1 1 d . . . . .
H10A H 0.1513 0.6928 0.8082 0.040 Uiso 1 1 calc R U . . .
C11 C 0.1756(7) 0.5226(7) 0.7978(6) 0.0268(16) Uani 1 1 d . . . . .
C12 C 0.3891(7) 0.3735(7) 0.4919(7) 0.0293(17) Uani 1 1 d . . . . .
C13 C 0.3686(7) 0.4050(8) 0.3905(6) 0.0319(18) Uani 1 1 d . . . . .
H13 H 0.2960 0.4125 0.3741 0.038 Uiso 1 1 calc R U . . .
C14 C 0.4721(6) 0.4232(7) 0.3190(6) 0.0259(16) Uani 1 1 d . . . . .
C15 C 0.4987(7) 0.4590(8) 0.2027(6) 0.0341(19) Uani 1 1 d . . . . .
H15A H 0.4851 0.5426 0.1861 0.051 Uiso 1 1 calc R U . . .
H15B H 0.4428 0.4449 0.1752 0.051 Uiso 1 1 calc R U . . .
H15C H 0.5858 0.4132 0.1699 0.051 Uiso 1 1 calc R U . . .
C16 C 0.5857(7) 0.3372(7) 0.5449(6) 0.0267(16) Uani 1 1 d . . . . .
C17 C 0.6126(7) 0.2726(7) 0.7087(7) 0.0310(18) Uani 1 1 d . . . . .
C18 C 0.7661(7) 0.3081(7) 0.5739(6) 0.0309(18) Uani 1 1 d . . . . .
Cl2 Cl -0.3090(2) 0.5947(2) 0.9630(2) 0.0513(7) Uani 1 1 d . . . . .
O7 O -0.4137(14) 0.7935(12) 0.7964(12) 0.142(5) Uani 1 1 d . . . . .
H7 H 0.300(7) 0.023(8) 0.750(7) 0.03(2) Uiso 1 1 d . . . . .
H10 H 0.605(8) 0.206(8) 0.864(7) 0.03(2) Uiso 1 1 d . . . . .
H16 H 0.615(8) 0.424(7) 0.359(6) 0.02(2) Uiso 1 1 d . . . . .
H5 H -0.101(8) 0.540(7) 0.907(7) 0.03(2) Uiso 1 1 d . . . . .

loop_
_atom_site_aniso_label
_atom_site_aniso_U_11
_atom_site_aniso_U_22
_atom_site_aniso_U_33
_atom_site_aniso_U_23
_atom_site_aniso_U_13
_atom_site_aniso_U_12
Cl1A 0.52(6) 0.069(5) 0.128(8) -0.002(5) -0.029(19) -0.044(14)
O5A 0.175(14) 0.022(5) 0.046(7) -0.013(5) 0.047(8) -0.017(7)
C20A 0.047(9) 0.083(11) 0.029(7) 0.000(8) -0.005(6) -0.049(8)
C22A 0.048(9) 0.073(10) 0.042(8) 0.006(8) -0.027(7) -0.036(8)
O4A 0.015(9) 0.071(13) 0.031(6) -0.013(8) 0.001(7) -0.020(7)
Cl1B 0.52(6) 0.069(5) 0.128(8) -0.002(5) -0.029(19) -0.044(14)
O5B 0.175(14) 0.022(5) 0.046(7) -0.013(5) 0.047(8) -0.017(7)
C20B 0.047(9) 0.083(11) 0.029(7) 0.000(8) -0.005(6) -0.049(8)
C22B 0.048(9) 0.073(10) 0.042(8) 0.006(8) -0.027(7) -0.036(8)
O4B 0.015(9) 0.071(13) 0.031(6) -0.013(8) 0.001(7) -0.020(7)
Ni1 0.0183(5) 0.0340(6) 0.0312(6) -0.0070(4) -0.0003(4) -0.0132(4)
O1 0.030(3) 0.056(4) 0.046(4) -0.009(3) -0.014(3) -0.014(3)
O2 0.025(3) 0.036(3) 0.025(3) -0.007(2) -0.002(2) -0.018(2)
O3 0.025(3) 0.057(4) 0.031(3) -0.017(3) 0.001(2) -0.024(3)
N1 0.027(4) 0.037(4) 0.067(6) -0.009(4) -0.001(4) -0.016(3)
N2 0.024(3) 0.028(3) 0.037(4) -0.003(3) -0.002(3) -0.013(3)
N3 0.020(3) 0.030(4) 0.047(4) -0.009(3) 0.002(3) -0.011(3)
N4 0.022(3) 0.025(3) 0.018(3) -0.004(2) -0.005(2) -0.009(2)
N5 0.024(3) 0.031(4) 0.030(4) -0.009(3) 0.002(3) -0.010(3)
N6 0.023(3) 0.030(3) 0.024(3) -0.008(3) -0.002(3) -0.011(3)
N7 0.024(3) 0.023(3) 0.037(4) -0.004(3) -0.005(3) -0.008(3)
N8 0.019(3) 0.043(4) 0.057(5) -0.019(4) 0.008(3) -0.012(3)
N9 0.026(3) 0.034(4) 0.032(4) -0.001(3) -0.001(3) -0.018(3)
N10 0.019(3) 0.053(5) 0.027(4) 0.001(3) -0.007(3) -0.014(3)
N11 0.023(3) 0.032(3) 0.022(3) -0.004(3) -0.007(3) -0.011(3)
N12 0.027(3) 0.048(4) 0.028(4) -0.004(3) -0.007(3) -0.020(3)
N13 0.019(3) 0.043(4) 0.028(4) -0.010(3) 0.000(3) -0.016(3)
N14 0.022(3) 0.073(5) 0.030(4) -0.003(4) -0.007(3) -0.028(3)
N15 0.021(3) 0.035(3) 0.023(3) -0.010(3) -0.001(2) -0.014(3)
N16 0.025(3) 0.042(4) 0.023(3) -0.008(3) -0.004(3) -0.018(3)
C1 0.032(5) 0.047(6) 0.074(7) -0.006(5) -0.014(5) -0.018(4)
C2 0.025(4) 0.056(6) 0.070(7) -0.029(5) -0.013(4) -0.007(4)
C3 0.041(5) 0.039(5) 0.066(7) -0.016(5) 0.003(5) -0.020(4)
C4 0.034(5) 0.040(5) 0.058(6) -0.010(4) -0.011(4) -0.006(4)
C5 0.025(4) 0.032(4) 0.042(5) -0.005(4) -0.003(3) -0.012(3)
C6 0.020(3) 0.025(4) 0.028(4) -0.001(3) -0.009(3) -0.008(3)
C7 0.023(3) 0.031(4) 0.018(4) 0.000(3) -0.005(3) -0.013(3)
C8 0.051(5) 0.034(5) 0.045(6) -0.016(4) -0.004(4) -0.013(4)
C9 0.043(5) 0.031(4) 0.024(4) -0.005(3) -0.009(4) -0.011(4)
C10 0.039(4) 0.036(4) 0.029(4) -0.006(3) -0.006(4) -0.019(4)
C11 0.026(4) 0.036(4) 0.021(4) -0.004(3) -0.001(3) -0.017(3)
C12 0.017(3) 0.040(4) 0.037(5) -0.015(4) -0.001(3) -0.015(3)
C13 0.026(4) 0.050(5) 0.028(4) -0.013(4) -0.007(3) -0.018(4)
C14 0.019(3) 0.036(4) 0.026(4) -0.014(3) -0.004(3) -0.010(3)
C15 0.027(4) 0.052(5) 0.027(4) -0.009(4) -0.006(3) -0.017(4)
C16 0.029(4) 0.030(4) 0.027(4) -0.009(3) -0.007(3) -0.013(3)
C17 0.024(4) 0.031(4) 0.038(5) -0.008(4) -0.010(3) -0.008(3)
C18 0.025(4) 0.046(5) 0.025(4) -0.012(4) -0.006(3) -0.014(4)
Cl2 0.0270(11) 0.0544(14) 0.0649(17) -0.0200(12) 0.0002(10) -0.0109(10)
O7 0.146(11) 0.130(11) 0.153(12) 0.053(9) -0.062(10) -0.081(9)

_geom_special_details            
;
 All esds (except the esd in the dihedral angle between two l.s. planes)
 are estimated using the full covariance matrix.  The cell esds are taken
 into account individually in the estimation of esds in distances, angles
 and torsion angles; correlations between esds in cell parameters are only
 used when they are defined by crystal symmetry.  An approximate (isotropic)
 treatment of cell esds is used for estimating esds involving l.s. planes.
;

loop_
_geom_bond_atom_site_label_1
_geom_bond_atom_site_label_2
_geom_bond_distance
_geom_bond_site_symmetry_2
_geom_bond_publ_flag
O6A O6A 1.03(3) 2_657 ?
C19A C20A 1.35(2) . ?
C19A N14 1.443(17) . ?
C19A H19A 0.9900 . ?
C19A H19B 0.9900 . ?
C20A O4A 1.44(3) . ?
C20A H20A 0.9900 . ?
C20A H20B 0.9900 . ?
C21A C22A 1.45(2) . ?
C21A N14 1.472(16) . ?
C21A H21A 0.9900 . ?
C21A H21B 0.9900 . ?
C22A O4A 1.67(3) . ?
C22A H22A 0.9900 . ?
C22A H22B 0.9900 . ?
O6B O6B 1.81(4) 2_657 ?
C19B C20B 1.07(2) . ?
C19B N14 1.532(19) . ?
C19B H19C 0.9900 . ?
C19B H19D 0.9900 . ?
C20B O4B 1.43(3) . ?
C20B H20C 0.9900 . ?
C20B H20D 0.9900 . ?
C21B N14 1.535(18) . ?
C21B C22B 1.56(3) . ?
C21B H21C 0.9900 . ?
C21B H21D 0.9900 . ?
C22B O4B 1.63(3) . ?
C22B H22C 0.9900 . ?
C22B H22D 0.9900 . ?
Ni1 N11 2.000(6) . ?
Ni1 N4 2.017(6) . ?
Ni1 O3 2.035(6) . ?
Ni1 O2 2.052(5) . ?
Ni1 N9 2.093(7) . ?
Ni1 N8 2.094(7) . ?
O1 C2 1.406(11) . ?
O1 C1 1.430(11) . ?
O2 C11 1.263(9) . ?
O3 C12 1.246(9) . ?
N1 C5 1.331(10) . ?
N1 C4 1.467(11) . ?
N1 C3 1.495(11) . ?
N2 C6 1.326(9) . ?
N2 C5 1.334(10) . ?
N3 C7 1.313(9) . ?
N3 C5 1.371(10) . ?
N4 C7 1.324(9) . ?
N4 C6 1.356(9) . ?
N5 C9 1.333(11) . ?
N5 N6 1.373(9) . ?
N5 H5 0.94(9) . ?
N6 C7 1.405(10) . ?
N6 C11 1.417(9) . ?
N7 C6 1.322(10) . ?
N7 N8 1.419(9) . ?
N7 H7 0.98(9) . ?
N8 H8A 0.9100 . ?
N8 H8B 0.9100 . ?
N9 N10 1.412(9) . ?
N9 H9A 0.9100 . ?
N9 H9B 0.9100 . ?
N10 C17 1.347(11) . ?
N10 H10 0.89(9) . ?
N11 C16 1.343(10) . ?
N11 C17 1.345(10) . ?
N12 C17 1.328(10) . ?
N12 C18 1.352(10) . ?
N13 C16 1.308(9) . ?
N13 C18 1.358(10) . ?
N14 C18 1.340(10) . ?
N15 N16 1.378(9) . ?
N15 C16 1.395(10) . ?
N15 C12 1.418(9) . ?
N16 C14 1.339(10) . ?
N16 H16 0.83(9) . ?
C1 C3 1.473(13) . ?
C1 H1A 0.9900 . ?
C1 H1B 0.9900 . ?
C2 C4 1.444(14) . ?
C2 H2A 0.9900 . ?
C2 H2B 0.9900 . ?
C3 H3A 0.9900 . ?
C3 H3B 0.9900 . ?
C4 H4A 0.9900 . ?
C4 H4B 0.9900 . ?
C8 C9 1.485(12) . ?
C8 H8C 0.9800 . ?
C8 H8D 0.9800 . ?
C8 H8E 0.9800 . ?
C9 C10 1.372(12) . ?
C10 C11 1.399(11) . ?
C10 H10A 0.9500 . ?
C12 C13 1.404(12) . ?
C13 C14 1.376(11) . ?
C13 H13 0.9500 . ?
C14 C15 1.482(11) . ?
C15 H15A 0.9800 . ?
C15 H15B 0.9800 . ?
C15 H15C 0.9800 . ?

loop_
_geom_angle_atom_site_label_1
_geom_angle_atom_site_label_2
_geom_angle_atom_site_label_3
_geom_angle
_geom_angle_site_symmetry_1
_geom_angle_site_symmetry_3
_geom_angle_publ_flag
C20A C19A N14 119.4(13) . . ?
C20A C19A H19A 107.5 . . ?
N14 C19A H19A 107.5 . . ?
C20A C19A H19B 107.5 . . ?
N14 C19A H19B 107.5 . . ?
H19A C19A H19B 107.0 . . ?
C19A C20A O4A 121.9(16) . . ?
C19A C20A H20A 106.8 . . ?
O4A C20A H20A 106.8 . . ?
C19A C20A H20B 106.8 . . ?
O4A C20A H20B 106.8 . . ?
H20A C20A H20B 106.7 . . ?
C22A C21A N14 106.4(13) . . ?
C22A C21A H21A 110.4 . . ?
N14 C21A H21A 110.4 . . ?
C22A C21A H21B 110.4 . . ?
N14 C21A H21B 110.4 . . ?
H21A C21A H21B 108.6 . . ?
C21A C22A O4A 102.8(16) . . ?
C21A C22A H22A 111.2 . . ?
O4A C22A H22A 111.2 . . ?
C21A C22A H22B 111.2 . . ?
O4A C22A H22B 111.2 . . ?
H22A C22A H22B 109.1 . . ?
C20A O4A C22A 110.5(13) . . ?
C20B C19B N14 124.9(19) . . ?
C20B C19B H19C 106.1 . . ?
N14 C19B H19C 106.1 . . ?
C20B C19B H19D 106.1 . . ?
N14 C19B H19D 106.1 . . ?
H19C C19B H19D 106.3 . . ?
C19B C20B O4B 123(2) . . ?
C19B C20B H20C 106.6 . . ?
O4B C20B H20C 106.6 . . ?
C19B C20B H20D 106.6 . . ?
O4B C20B H20D 106.6 . . ?
H20C C20B H20D 106.6 . . ?
N14 C21B C22B 104.3(14) . . ?
N14 C21B H21C 110.9 . . ?
C22B C21B H21C 110.9 . . ?
N14 C21B H21D 110.9 . . ?
C22B C21B H21D 110.9 . . ?
H21C C21B H21D 108.9 . . ?
C21B C22B O4B 91.1(16) . . ?
C21B C22B H22C 113.4 . . ?
O4B C22B H22C 113.4 . . ?
C21B C22B H22D 113.4 . . ?
O4B C22B H22D 113.4 . . ?
H22C C22B H22D 110.7 . . ?
C20B O4B C22B 118.1(19) . . ?
N11 Ni1 N4 176.9(3) . . ?
N11 Ni1 O3 90.0(2) . . ?
N4 Ni1 O3 91.0(2) . . ?
N11 Ni1 O2 93.4(2) . . ?
N4 Ni1 O2 89.4(2) . . ?
O3 Ni1 O2 91.4(2) . . ?
N11 Ni1 N9 80.1(2) . . ?
N4 Ni1 N9 98.8(2) . . ?
O3 Ni1 N9 170.1(2) . . ?
O2 Ni1 N9 90.2(2) . . ?
N11 Ni1 N8 97.1(3) . . ?
N4 Ni1 N8 80.0(2) . . ?
O3 Ni1 N8 88.7(3) . . ?
O2 Ni1 N8 169.5(2) . . ?
N9 Ni1 N8 91.6(3) . . ?
C2 O1 C1 111.1(7) . . ?
C11 O2 Ni1 126.5(5) . . ?
C12 O3 Ni1 125.8(5) . . ?
C5 N1 C4 121.6(7) . . ?
C5 N1 C3 121.6(7) . . ?
C4 N1 C3 113.6(7) . . ?
C6 N2 C5 115.7(7) . . ?
C7 N3 C5 113.5(6) . . ?
C7 N4 C6 114.2(6) . . ?
C7 N4 Ni1 131.1(5) . . ?
C6 N4 Ni1 114.3(5) . . ?
C9 N5 N6 108.7(6) . . ?
C9 N5 H5 131(5) . . ?
N6 N5 H5 120(5) . . ?
N5 N6 C7 119.7(6) . . ?
N5 N6 C11 108.1(6) . . ?
C7 N6 C11 132.1(6) . . ?
C6 N7 N8 119.1(6) . . ?
C6 N7 H7 117(5) . . ?
N8 N7 H7 123(5) . . ?
N7 N8 Ni1 108.7(5) . . ?
N7 N8 H8A 109.9 . . ?
Ni1 N8 H8A 109.9 . . ?
N7 N8 H8B 109.9 . . ?
Ni1 N8 H8B 109.9 . . ?
H8A N8 H8B 108.3 . . ?
N10 N9 Ni1 108.2(5) . . ?
N10 N9 H9A 110.1 . . ?
Ni1 N9 H9A 110.1 . . ?
N10 N9 H9B 110.1 . . ?
Ni1 N9 H9B 110.1 . . ?
H9A N9 H9B 108.4 . . ?
C17 N10 N9 119.9(7) . . ?
C17 N10 H10 130(6) . . ?
N9 N10 H10 110(6) . . ?
C16 N11 C17 112.8(6) . . ?
C16 N11 Ni1 131.2(5) . . ?
C17 N11 Ni1 115.9(5) . . ?
C17 N12 C18 113.6(7) . . ?
C16 N13 C18 113.9(7) . . ?
C18 N14 C19A 121.7(8) . . ?
C18 N14 C21A 121.8(9) . . ?
C19A N14 C21A 114.9(10) . . ?
C18 N14 C19B 122.3(9) . . ?
C18 N14 C21B 120.5(9) . . ?
C19B N14 C21B 106.8(11) . . ?
N16 N15 C16 119.2(6) . . ?
N16 N15 C12 108.2(6) . . ?
C16 N15 C12 131.7(7) . . ?
C14 N16 N15 108.6(6) . . ?
C14 N16 H16 135(6) . . ?
N15 N16 H16 111(6) . . ?
O1 C1 C3 111.0(8) . . ?
O1 C1 H1A 109.4 . . ?
C3 C1 H1A 109.4 . . ?
O1 C1 H1B 109.4 . . ?
C3 C1 H1B 109.4 . . ?
H1A C1 H1B 108.0 . . ?
O1 C2 C4 112.2(8) . . ?
O1 C2 H2A 109.2 . . ?
C4 C2 H2A 109.2 . . ?
O1 C2 H2B 109.2 . . ?
C4 C2 H2B 109.2 . . ?
H2A C2 H2B 107.9 . . ?
C1 C3 N1 109.3(8) . . ?
C1 C3 H3A 109.8 . . ?
N1 C3 H3A 109.8 . . ?
C1 C3 H3B 109.8 . . ?
N1 C3 H3B 109.8 . . ?
H3A C3 H3B 108.3 . . ?
C2 C4 N1 110.9(8) . . ?
C2 C4 H4A 109.5 . . ?
N1 C4 H4A 109.5 . . ?
C2 C4 H4B 109.5 . . ?
N1 C4 H4B 109.5 . . ?
H4A C4 H4B 108.1 . . ?
N1 C5 N2 118.1(7) . . ?
N1 C5 N3 117.4(7) . . ?
N2 C5 N3 124.5(7) . . ?
N7 C6 N2 117.6(7) . . ?
N7 C6 N4 117.8(6) . . ?
N2 C6 N4 124.6(7) . . ?
N3 C7 N4 127.5(7) . . ?
N3 C7 N6 115.6(6) . . ?
N4 C7 N6 116.9(6) . . ?
C9 C8 H8C 109.5 . . ?
C9 C8 H8D 109.5 . . ?
H8C C8 H8D 109.5 . . ?
C9 C8 H8E 109.5 . . ?
H8C C8 H8E 109.5 . . ?
H8D C8 H8E 109.5 . . ?
N5 C9 C10 109.8(7) . . ?
N5 C9 C8 121.5(8) . . ?
C10 C9 C8 128.6(8) . . ?
C9 C10 C11 108.0(7) . . ?
C9 C10 H10A 126.0 . . ?
C11 C10 H10A 126.0 . . ?
O2 C11 C10 131.0(7) . . ?
O2 C11 N6 123.6(7) . . ?
C10 C11 N6 105.3(6) . . ?
O3 C12 C13 130.0(7) . . ?
O3 C12 N15 124.7(7) . . ?
C13 C12 N15 105.3(6) . . ?
C14 C13 C12 108.1(7) . . ?
C14 C13 H13 125.9 . . ?
C12 C13 H13 125.9 . . ?
N16 C14 C13 109.6(7) . . ?
N16 C14 C15 119.9(7) . . ?
C13 C14 C15 130.5(7) . . ?
C14 C15 H15A 109.5 . . ?
C14 C15 H15B 109.5 . . ?
H15A C15 H15B 109.5 . . ?
C14 C15 H15C 109.5 . . ?
H15A C15 H15C 109.5 . . ?
H15B C15 H15C 109.5 . . ?
N13 C16 N11 127.5(7) . . ?
N13 C16 N15 116.4(7) . . ?
N11 C16 N15 116.0(6) . . ?
N12 C17 N11 126.8(8) . . ?
N12 C17 N10 117.3(7) . . ?
N11 C17 N10 115.8(7) . . ?
N14 C18 N12 117.9(7) . . ?
N14 C18 N13 116.9(7) . . ?
N12 C18 N13 125.2(7) . . ?

loop_
_geom_hbond_atom_site_label_D
_geom_hbond_atom_site_label_H
_geom_hbond_atom_site_label_A
_geom_hbond_distance_DH
_geom_hbond_distance_HA
_geom_hbond_distance_DA
_geom_hbond_angle_DHA
_geom_hbond_site_symmetry_A
N8 H8A O5A 0.91 2.37 3.125(16) 139.8 2_656
N8 H8A O5B 0.91 2.52 3.33(2) 148.4 2_656
N9 H9A Cl2 0.91 2.33 3.225(7) 168.6 2_567
N9 H9B O6A 0.91 2.23 3.113(19) 164.5 .
N9 H9B O6A 0.91 2.55 3.324(19) 143.2 2_657
N9 H9B O6B 0.91 2.27 3.10(2) 150.8 .
N7 H7 Cl1A 0.98(9) 2.1(4) 3.0(4) 163(19) .
N7 H7 Cl1B 0.98(9) 2.1(5) 3.0(5) 165(21) .
N10 H10 O1 0.89(9) 1.93(10) 2.792(9) 165(8) 1_655
N16 H16 O2 0.83(9) 2.13(9) 2.844(8) 144(8) 2_666
N5 H5 Cl2 0.94(9) 2.23(9) 3.094(7) 152(7) .

_refine_diff_density_max         2.176
_refine_diff_density_min         -1.198
_refine_diff_density_rms         0.202

_shelx_res_file                  
;

    shelx.res created by SHELXL-2014/7

TITL AMakop13_0m_a.res in P-1
CELL 0.71073 12.2608 12.7844 13.598 74.133 70.006 64.47
ZERR 4 0.0034 0.0036 0.0038 0.008 0.008 0.007
LATT 1
SFAC C H Cl N Ni O
UNIT 44 64 4 32 2 14
EQIV $1 1-X,-Y,1-Z
EQIV $2 -X,1-Y,2-Z
EQIV $3 1-X,-Y,2-Z
EQIV $4 1-X,1-Y,1-Z
EQIV $5 1+X,+Y,+Z
EADP Cl1A Cl1B
EADP O5A O5B
EADP O6A O6B
EADP C19A C19B
EADP C20A C20B
EADP C22A C22B
EADP O4A O4B

L.S. 50
PLAN  50
SIZE 0.076 0.156 0.288
TEMP -173.16
HTAB N8 O5A_$1
HTAB N8 O5B_$1
HTAB N9 Cl2_$2
HTAB N9 O6A
HTAB N9 O6A_$3
HTAB N9 O6B
HTAB N7 Cl1A
HTAB N7 Cl1B
HTAB N10 O1_$5
HTAB N16 O2_$4
HTAB N5 Cl2
HTAB
BOND $H
LIST 4
fmap 2
acta 50
MERG 2
REM <olex2.extras>
REM <HklSrc "%.\\AMakop13_0m_a.hkl">
REM </olex2.extras>

WGHT    0.173400   12.068400
FVAR       0.39580   0.53812
PART 1
CL1A  3    0.345824   -0.141564    0.715010    21.00000    0.51932    0.06863 =
         0.12788   -0.00225   -0.02889   -0.04391
O5A   6    0.372264   -0.076415    0.500741    21.00000    0.17517    0.02176 =
         0.04600   -0.01275    0.04683   -0.01726

O6A   6    0.484289   -0.006982    0.972511    21.00000    0.06754
C19A  1    0.935764    0.334515    0.424391    21.00000    0.03064
AFIX  23
H19A  2    0.921005    0.285098    0.389398    21.00000   -1.20000
H19B  2    0.888807    0.417161    0.398861    21.00000   -1.20000
AFIX   0
C20A  1    1.058726    0.316769    0.389539    21.00000    0.04703    0.08347 =
         0.02896   -0.00002   -0.00541   -0.04920
AFIX  23
H20A  2    1.068534    0.375375    0.325695    21.00000   -1.20000
H20B  2    1.102712    0.238906    0.365778    21.00000   -1.20000
AFIX   0
C21A  1    0.968884    0.266707    0.603019    21.00000    0.02769
AFIX  23
H21A  2    0.923473    0.262214    0.678892    21.00000   -1.20000
H21B  2    1.029953    0.187327    0.588989    21.00000   -1.20000
AFIX   0
C22A  1    1.032267    0.347829    0.575601    21.00000    0.04803    0.07349 =
         0.04154    0.00575   -0.02692   -0.03634
AFIX  23
H22A  2    1.080712    0.332130    0.626743    21.00000   -1.20000
H22B  2    0.972024    0.430054    0.573108    21.00000   -1.20000
AFIX   0
O4A   6    1.126374    0.320629    0.456127    21.00000    0.01482    0.07058 =
         0.03060   -0.01322    0.00115   -0.01999

PART 0
PART 2
CL1B  3    0.338050   -0.140254    0.716356   -21.00000    0.51932    0.06863 =
         0.12788   -0.00225   -0.02889   -0.04391
O5B   6    0.611780   -0.137249    0.534380   -21.00000    0.17517    0.02176 =
         0.04600   -0.01275    0.04683   -0.01726

O6B   6    0.539495   -0.019929    0.934442   -21.00000    0.06754
C19B  1    0.919015    0.385578    0.430578   -21.00000    0.03064
AFIX  23
H19C  2    0.933701    0.341243    0.374911   -21.00000   -1.20000
H19D  2    0.844165    0.457714    0.424526   -21.00000   -1.20000
AFIX   0
C20B  1    0.995642    0.413347    0.408258   -21.00000    0.04703    0.08347 =
         0.02896   -0.00002   -0.00541   -0.04920
AFIX  23
H20C  2    0.959379    0.499679    0.404471   -21.00000   -1.20000
H20D  2    1.041714    0.396853    0.335136   -21.00000   -1.20000
AFIX   0
C21B  1    0.947153    0.317612    0.611282   -21.00000    0.02688
AFIX  23
H21C  2    0.922458    0.275465    0.682780   -21.00000   -1.20000
H21D  2    0.927166    0.399803    0.617028   -21.00000   -1.20000
AFIX   0
C22B  1    1.089500    0.256084    0.558640   -21.00000    0.04803    0.07349 =
         0.04154    0.00575   -0.02692   -0.03634
AFIX  23
H22C  2    1.109022    0.184499    0.530580   -21.00000   -1.20000
H22D  2    1.144125    0.240014    0.604661   -21.00000   -1.20000
AFIX   0
O4B   6    1.087420    0.369785    0.467348   -21.00000    0.01482    0.07058 =
         0.03060   -0.01322    0.00115   -0.01999
PART 0
NI1   5    0.364853    0.299474    0.720626    11.00000    0.01835    0.03403 =
         0.03116   -0.00704   -0.00033   -0.01321
O1    6   -0.335301    0.171682    0.987336    11.00000    0.03034    0.05620 =
         0.04557   -0.00950   -0.01394   -0.01389
O2    6    0.287191    0.469561    0.749184    11.00000    0.02507    0.03633 =
         0.02511   -0.00658   -0.00211   -0.01793
O3    6    0.320042    0.350795    0.579447    11.00000    0.02480    0.05726 =
         0.03078   -0.01687    0.00112   -0.02410
N1    4   -0.116043    0.216389    0.904187    11.00000    0.02705    0.03708 =
         0.06749   -0.00868   -0.00113   -0.01624
N2    4    0.095442    0.151360    0.832278    11.00000    0.02374    0.02781 =
         0.03738   -0.00317   -0.00188   -0.01281
N3    4   -0.019997    0.347550    0.871446    11.00000    0.02033    0.03030 =
         0.04693   -0.00874    0.00199   -0.01102
N4    4    0.198676    0.283039    0.796010    11.00000    0.02154    0.02492 =
         0.01806   -0.00398   -0.00453   -0.00871
N5    4   -0.027652    0.555325    0.881058    11.00000    0.02358    0.03088 =
         0.03021   -0.00859    0.00229   -0.01004
N6    4    0.083411    0.472145    0.837115    11.00000    0.02308    0.03005 =
         0.02426   -0.00792   -0.00150   -0.01124
N7    4    0.303215    0.096770    0.753935    11.00000    0.02376    0.02297 =
         0.03738   -0.00390   -0.00453   -0.00756
N8    4    0.411262    0.125490    0.705959    11.00000    0.01896    0.04273 =
         0.05690   -0.01943    0.00784   -0.01181
AFIX  23
H8A   2    0.439192    0.116765    0.636380    11.00000   -1.20000
H8B   2    0.473219    0.076766    0.738219    11.00000   -1.20000
AFIX   0
N9    4    0.441754    0.245935    0.850147    11.00000    0.02600    0.03400 =
         0.03181   -0.00082   -0.00107   -0.01810
AFIX  23
H9A   2    0.396775    0.298026    0.896966    11.00000   -1.20000
H9B   2    0.439918    0.174400    0.883791    11.00000   -1.20000
AFIX   0
N10   4    0.566481    0.240075    0.812314    11.00000    0.01918    0.05301 =
         0.02738    0.00124   -0.00711   -0.01366
N11   4    0.534012    0.306405    0.647199    11.00000    0.02285    0.03227 =
         0.02175   -0.00366   -0.00662   -0.01074
N12   4    0.727824    0.272230    0.678573    11.00000    0.02650    0.04750 =
         0.02837   -0.00435   -0.00663   -0.02008
N13   4    0.697208    0.341470    0.503094    11.00000    0.01902    0.04312 =
         0.02793   -0.00951   -0.00016   -0.01626
N14   4    0.880655    0.312406    0.536439    11.00000    0.02190    0.07342 =
         0.03020   -0.00311   -0.00658   -0.02762
N15   4    0.509040    0.374448    0.476489    11.00000    0.02109    0.03476 =
         0.02265   -0.00985   -0.00088   -0.01435
N16   4    0.557827    0.401414    0.369560    11.00000    0.02492    0.04154 =
         0.02344   -0.00844   -0.00432   -0.01843
C1    1   -0.217233    0.076020    0.981469    11.00000    0.03161    0.04735 =
         0.07414   -0.00593   -0.01434   -0.01767
AFIX  23
H1A   2   -0.224200    0.005595    0.971244    11.00000   -1.20000
H1B   2   -0.193996    0.058010    1.048842    11.00000   -1.20000
AFIX   0
C2    1   -0.330098    0.272444    1.005339    11.00000    0.02505    0.05629 =
         0.07021   -0.02853   -0.01268   -0.00713
AFIX  23
H2A   2   -0.308298    0.255330    1.073254    11.00000   -1.20000
H2B   2   -0.413703    0.336144    1.011417    11.00000   -1.20000
AFIX   0
C3    1   -0.118994    0.104443    0.893393    11.00000    0.04090    0.03861 =
         0.06606   -0.01561    0.00256   -0.02028
AFIX  23
H3A   2   -0.136344    0.112812    0.825105    11.00000   -1.20000
H3B   2   -0.036750    0.040322    0.894485    11.00000   -1.20000
AFIX   0
C4    1   -0.239408    0.311568    0.921645    11.00000    0.03377    0.04023 =
         0.05764   -0.01048   -0.01142   -0.00629
AFIX  23
H4A   2   -0.233526    0.378109    0.940551    11.00000   -1.20000
H4B   2   -0.267124    0.339303    0.855534    11.00000   -1.20000
AFIX   0
C5    1   -0.011052    0.237773    0.868295    11.00000    0.02465    0.03212 =
         0.04232   -0.00538   -0.00268   -0.01241
C6    1    0.196959    0.177738    0.795907    11.00000    0.02036    0.02546 =
         0.02755   -0.00126   -0.00924   -0.00766
C7    1    0.087872    0.360929    0.835540    11.00000    0.02303    0.03070 =
         0.01830    0.00030   -0.00543   -0.01333
C8    1   -0.113553    0.761576    0.907218    11.00000    0.05106    0.03395 =
         0.04481   -0.01625   -0.00448   -0.01268
AFIX 137
H8C   2   -0.146163    0.812667    0.847138    11.00000   -1.50000
H8D   2   -0.083024    0.802804    0.936346    11.00000   -1.50000
H8E   2   -0.180376    0.740596    0.961951    11.00000   -1.50000
AFIX   0
C9    1   -0.009108    0.653440    0.871170    11.00000    0.04260    0.03139 =
         0.02436   -0.00515   -0.00906   -0.01080
C10   1    0.114172    0.636719    0.822529    11.00000    0.03861    0.03616 =
         0.02866   -0.00607   -0.00573   -0.01905
AFIX  43
H10A  2    0.151262    0.692792    0.808161    11.00000   -1.20000
AFIX   0
C11   1    0.175649    0.522555    0.797812    11.00000    0.02593    0.03550 =
         0.02143   -0.00403   -0.00137   -0.01741
C12   1    0.389103    0.373506    0.491860    11.00000    0.01689    0.04000 =
         0.03692   -0.01507   -0.00068   -0.01503
C13   1    0.368635    0.405031    0.390476    11.00000    0.02627    0.05050 =
         0.02812   -0.01270   -0.00745   -0.01823
AFIX  43
H13   2    0.295997    0.412544    0.374077    11.00000   -1.20000
AFIX   0
C14   1    0.472085    0.423161    0.318975    11.00000    0.01946    0.03606 =
         0.02601   -0.01411   -0.00365   -0.00976
C15   1    0.498714    0.458991    0.202700    11.00000    0.02706    0.05204 =
         0.02712   -0.00851   -0.00627   -0.01731
AFIX 137
H15A  2    0.485063    0.542567    0.186100    11.00000   -1.50000
H15B  2    0.442846    0.444865    0.175197    11.00000   -1.50000
H15C  2    0.585840    0.413234    0.169911    11.00000   -1.50000
AFIX   0
C16   1    0.585710    0.337168    0.544893    11.00000    0.02865    0.02991 =
         0.02732   -0.00949   -0.00725   -0.01298
C17   1    0.612575    0.272565    0.708731    11.00000    0.02414    0.03125 =
         0.03838   -0.00783   -0.01023   -0.00772
C18   1    0.766134    0.308071    0.573876    11.00000    0.02550    0.04587 =
         0.02545   -0.01165   -0.00626   -0.01362

CL2   3   -0.308970    0.594729    0.962970    11.00000    0.02702    0.05438 =
         0.06487   -0.01997    0.00022   -0.01086
O7    6   -0.413713    0.793500    0.796357    11.00000    0.14635    0.13048 =
         0.15266    0.05293   -0.06217   -0.08101
H7    2    0.299750    0.023046    0.750138    11.00000    0.02952
H10   2    0.605201    0.205743    0.863760    11.00000    0.03231
H16   2    0.615406    0.423931    0.358829    11.00000    0.02498
H5    2   -0.101030    0.539524    0.906659    11.00000    0.02884
HKLF 4

REM  AMakop13_0m_a.res in P-1
REM R1 =  0.1218 for    4657 Fo > 4sig(Fo)  and  0.1972 for all    7929 data
REM    462 parameters refined using      0 restraints

END

WGHT      0.1734     12.0618

REM Instructions for potential hydrogen bonds
HTAB C19B O3_$4
EQIV $6 -x+2, -y+1, -z+1
HTAB C20B O4B_$6
HTAB N8 O5A_$1
HTAB N8 O5B_$1
HTAB N9 Cl2_$2
HTAB N9 O6A
HTAB N9 O6A_$3
HTAB N9 O6B
EQIV $7 -x, -y, -z+2
HTAB C2 Cl1A_$7
HTAB C4 Cl2
HTAB C8 Cl2
EQIV $8 x-1, y, z
HTAB C13 O4A_$8
HTAB C13 O4B_$8
HTAB C15 N10_$4
HTAB N7 Cl1A
HTAB N10 O1_$5
HTAB N16 O2_$4
HTAB N5 Cl2

REM Highest difference peak  2.176,  deepest hole -1.198,  1-sigma level  0.202
Q1    1   0.5980 -0.0263  0.8147  11.00000  0.05    2.18
Q2    1   0.7173 -0.0230  0.7030  11.00000  0.05    2.02
Q3    1   0.0272 -0.0603  0.6785  11.00000  0.05    1.91
Q4    1   1.0011  0.0454  0.3636  11.00000  0.05    1.61
Q5    1   0.7123 -0.1579  0.6035  11.00000  0.05    1.53
Q6    1   1.2003  0.0121  0.3232  11.00000  0.05    1.44
Q7    1   0.4603 -0.0617  0.4951  11.00000  0.05    1.40
Q8    1   0.1181 -0.0764  0.6857  11.00000  0.05    1.08
Q9    1   1.1277  0.0038  0.3945  11.00000  0.05    1.07
Q10   1  -0.1106  0.0834  0.9850  11.00000  0.05    1.06
Q11   1   1.0399 -0.0007  0.4726  11.00000  0.05    1.04
Q12   1  -0.2134  0.2878  1.0191  11.00000  0.05    1.03
Q13   1   0.1598 -0.1183  0.7554  11.00000  0.05    1.03
Q14   1  -0.1038  0.1966  0.9787  11.00000  0.05    1.01
Q15   1   1.0373 -0.0223  0.5286  11.00000  0.05    0.98
Q16   1   1.0654 -0.0332  0.5442  11.00000  0.05    0.95
Q17   1   0.3190 -0.0557  0.4582  11.00000  0.05    0.93
Q18   1   0.4994 -0.0336  0.8835  11.00000  0.05    0.84
Q19   1  -0.1978  0.1074  0.9081  11.00000  0.05    0.84
Q20   1   0.3803  0.2242  0.7177  11.00000  0.05    0.82
Q21   1  -0.4037  0.8863  0.8221  11.00000  0.05    0.75
Q22   1   0.2033 -0.0591  0.5851  11.00000  0.05    0.73
Q23   1   0.3040 -0.0764  0.5109  11.00000  0.05    0.71
Q24   1   0.0069  0.2191  0.9264  11.00000  0.05    0.69
Q25   1   0.2421 -0.0424  0.5016  11.00000  0.05    0.68
Q26   1   0.2182 -0.0362  0.4105  11.00000  0.05    0.68
Q27   1  -0.2973  0.6475  0.9048  11.00000  0.05    0.66
Q28   1   0.2998  0.3604  0.7261  11.00000  0.05    0.58
Q29   1   0.9637  0.2812  0.4269  11.00000  0.05    0.57
Q30   1   0.6244 -0.1192  0.5012  11.00000  0.05    0.57
Q31   1   0.5931 -0.1018  0.5231  11.00000  0.05    0.51
Q32   1  -0.3173  0.1397  0.9968  11.00000  0.05    0.51
Q33   1   0.3753  0.3952  0.4418  11.00000  0.05    0.50
Q34   1  -0.0095  0.0352  0.9667  11.00000  0.05    0.47
Q35   1   0.2624  0.4380  0.7304  11.00000  0.05    0.46
Q36   1   0.5267  0.4062  0.1891  11.00000  0.05    0.46
Q37   1  -0.0073  0.3253  0.9286  11.00000  0.05    0.46
Q38   1   0.8687  0.3771  0.3884  11.00000  0.05    0.46
Q39   1   0.0624  0.1643  0.8822  11.00000  0.05    0.45
Q40   1  -0.2970  0.2018  0.9604  11.00000  0.05    0.45
Q41   1   0.2385  0.2799  0.7603  11.00000  0.05    0.44
Q42   1   0.3613  0.3964  0.7306  11.00000  0.05    0.43
Q43   1   0.5540  0.4911  0.1591  11.00000  0.05    0.43
Q44   1   0.2095  0.3012  0.8178  11.00000  0.05    0.43
Q45   1   0.5439  0.3162  0.6102  11.00000  0.05    0.43
Q46   1   0.7272  0.3385  0.4706  11.00000  0.05    0.42
Q47   1  -0.1216  0.1709  0.9006  11.00000  0.05    0.42
Q48   1  -0.0153  0.2989  0.8598  11.00000  0.05    0.42
Q49   1   1.0280  0.3995  0.3865  11.00000  0.05    0.42
Q50   1   0.3325  0.4027  0.5829  11.00000  0.05    0.42
;
_shelx_res_checksum              51093
####################################################################### 
# 
# This file contains crystal structure data downloaded from the 
# Cambridge Structural Database (CSD) hosted by the Cambridge 
# Crystallographic Data Centre (CCDC).
# 
# Full information about CCDC data access policies and citation 
# guidelines are available at http://www.ccdc.cam.ac.uk/access/V1 
# 
# Audit and citation data items may have been added by the CCDC. 
# Please retain this information to preserve the provenance of 
# this file and to allow appropriate attribution of the data. 
# 
#######################################################################

data_Complex-6
_database_code_depnum_ccdc_archive 'CCDC 1555236'
_audit_update_record             
;
2017-06-09 deposited with the CCDC.
2018-01-02 downloaded from the CCDC.
;

# start Validation Reply Form
_vrf_PLAT420_Complex-6           
;
PROBLEM: D-H Without Acceptor       O7     --  H7A    ...     Please Check
RESPONSE: This is due to the absence of clearly	identified peripheral H-bond 
acceptors to one of the solvate water molecule present in the structure.	
;

_audit_creation_date             2017-08-06
_audit_creation_method           SHELXL-2014/7
_shelx_SHELXL_version_number     2014/7
_chemical_name_systematic        ?
_chemical_name_common            none
_chemical_melting_point          'not measured'
_chemical_formula_moiety         
'C11 H17 Cl Cu N8 O3, C11 H16 Cl2 Cu N8 O2, 3(H2 O), 0.5(O2)'
_chemical_formula_sum            'C22 H39 Cl3 Cu2 N16 O9'
_chemical_formula_weight         905.14

loop_
_atom_type_symbol
_atom_type_description
_atom_type_scat_dispersion_real
_atom_type_scat_dispersion_imag
_atom_type_scat_source
C C 0.0033 0.0016 'International Tables Vol C Tables 4.2.6.8 and 6.1.1.4'
H H 0.0000 0.0000 'International Tables Vol C Tables 4.2.6.8 and 6.1.1.4'
Cl Cl 0.1484 0.1585 'International Tables Vol C Tables 4.2.6.8 and 6.1.1.4'
Cu Cu 0.3201 1.2651 'International Tables Vol C Tables 4.2.6.8 and 6.1.1.4'
N N 0.0061 0.0033 'International Tables Vol C Tables 4.2.6.8 and 6.1.1.4'
O O 0.0106 0.0060 'International Tables Vol C Tables 4.2.6.8 and 6.1.1.4'

_space_group_crystal_system      triclinic
_space_group_IT_number           2
_space_group_name_H-M_alt        'P -1'
_space_group_name_Hall           '-P 1'

_shelx_space_group_comment       
;
 The symmetry employed for this shelxl refinement is uniquely defined
 by the following loop, which should always be used as a source of
 symmetry information in preference to the above space-group names.
 They are only intended as comments.
;

loop_
_space_group_symop_operation_xyz
'x, y, z'
'-x, -y, -z'

_cell_length_a                   11.3979(6)
_cell_length_b                   12.0551(7)
_cell_length_c                   13.6836(7)
_cell_angle_alpha                97.586(2)
_cell_angle_beta                 103.997(2)
_cell_angle_gamma                106.156(2)
_cell_volume                     1711.75(16)
_cell_formula_units_Z            2
_cell_measurement_temperature    100(2)
_cell_measurement_reflns_used    9886
_cell_measurement_theta_min      2.96
_cell_measurement_theta_max      27.82

_exptl_crystal_description       Needle
_exptl_crystal_colour            Blue
_exptl_crystal_density_meas      'not measured'
_exptl_crystal_density_method    none
_exptl_crystal_density_diffrn    1.756
_exptl_crystal_F_000             928
_exptl_transmission_factor_min   0.956
_exptl_transmission_factor_max   0.972
_exptl_crystal_size_max          0.226
_exptl_crystal_size_mid          0.071
_exptl_crystal_size_min          0.045
_exptl_absorpt_coefficient_mu    1.551
_shelx_estimated_absorpt_T_min   ?
_shelx_estimated_absorpt_T_max   ?
_exptl_absorpt_correction_type   multi-scan
_exptl_absorpt_correction_T_min  0.876
_exptl_absorpt_correction_T_max  0.933
_exptl_absorpt_process_details   
;
 SADABS-2014/5 (Bruker,2014/5) was used for absorption correction. wR2(int) was 0.0675 before and    0.0632 after correction. The Ratio of minimum to maximum transmission is 0.9303. The \l/2    correction factor is 0.00150.
;
_exptl_absorpt_special_details   
;
 The crystal was mounted using Paratone-N oil (cryoprotectant)
 on the tip of MiTeGen MicroLoops LD?. It was placed on magnetic 
 head of goniometer directly into the cold gas stream of a 
 liquid-nitrogen based cryostat.
;
_diffrn_ambient_temperature      100(2)
_diffrn_radiation_wavelength     0.71073
_diffrn_radiation_type           MoK\a
_diffrn_source                   'fine-focused sealed tube'
_diffrn_measurement_device_type  
;
 Bruker D8 Quest with Photon 100 CMOS Detector
;
_diffrn_measurement_method       
;
 \f and \w scans with 0.5 deg/frame and 20 seconds of
 exposure time. Detector was at 45mm from crystal.
;
_diffrn_detector                 'Photon 100 CMOS detector'
_diffrn_detector_area_resol_mean 10.24
_diffrn_radiation_monochromator  'Multi-layer X-ray mirror'
_diffrn_radiation_probe          x-ray
_diffrn_reflns_number            86344
_diffrn_reflns_av_unetI/netI     0.0325
_diffrn_reflns_av_R_equivalents  0.0597
_diffrn_reflns_limit_h_min       -14
_diffrn_reflns_limit_h_max       14
_diffrn_reflns_limit_k_min       -15
_diffrn_reflns_limit_k_max       15
_diffrn_reflns_limit_l_min       -17
_diffrn_reflns_limit_l_max       16
_diffrn_reflns_theta_min         2.959
_diffrn_reflns_theta_max         27.185
_diffrn_reflns_theta_full        25.000
_diffrn_measured_fraction_theta_max 0.997
_diffrn_measured_fraction_theta_full 0.998
_diffrn_reflns_Laue_measured_fraction_max 0.997
_diffrn_reflns_Laue_measured_fraction_full 0.998
_diffrn_reflns_point_group_measured_fraction_max 0.997
_diffrn_reflns_point_group_measured_fraction_full 0.998
_reflns_number_total             7595
_reflns_number_gt                6122
_reflns_threshold_expression     'I > 2\s(I)'
_reflns_Friedel_coverage         0.000
_reflns_Friedel_fraction_max     .
_reflns_Friedel_fraction_full    .

_reflns_special_details          
;
 Reflections were merged by SHELXL according to the crystal
 class for the calculation of statistics and refinement.
 
 _reflns_Friedel_fraction is defined as the number of unique
 Friedel pairs measured divided by the number that would be
 possible theoretically, ignoring centric projections and
 systematic absences.
;
_computing_data_collection       'Apex3 (Bruker AXS Inc., 2016)'
_computing_cell_refinement       'Apex3 (Bruker AXS Inc., 2016)'
_computing_data_reduction        'SAINT V8.32B (Bruker AXS Inc., 2013)'
_computing_structure_solution    'SHELXT (Sheldrick, 2013)'
_computing_structure_refinement  'SHELXL-2014/7 (Sheldrick, 2014)'
_computing_molecular_graphics    
;
 ORTEp-3 (Farrugia, 2012) and Olex2 (Dolomanov et al., 2009)
;
_computing_publication_material  'WinGX2014.1 (Farrugia, 2012)'
_refine_special_details          ?
_refine_ls_structure_factor_coef Fsqd
_refine_ls_matrix_type           full
_refine_ls_weighting_scheme      calc
_refine_ls_weighting_details     
'w=1/[\s^2^(Fo^2^)+(0.0320P)^2^+4.0982P] where P=(Fo^2^+2Fc^2^)/3'
_atom_sites_solution_primary     mixed
_atom_sites_solution_secondary   ?
_atom_sites_solution_hydrogens   mixed
_refine_ls_hydrogen_treatment    mixed
_refine_ls_extinction_method     none
_refine_ls_extinction_coef       .
_refine_ls_number_reflns         7595
_refine_ls_number_parameters     535
_refine_ls_number_restraints     0
_refine_ls_R_factor_all          0.0565
_refine_ls_R_factor_gt           0.0386
_refine_ls_wR_factor_ref         0.0886
_refine_ls_wR_factor_gt          0.0815
_refine_ls_goodness_of_fit_ref   1.046
_refine_ls_restrained_S_all      1.046
_refine_ls_shift/su_max          0.001
_refine_ls_shift/su_mean         0.000

loop_
_atom_site_label
_atom_site_type_symbol
_atom_site_fract_x
_atom_site_fract_y
_atom_site_fract_z
_atom_site_U_iso_or_equiv
_atom_site_adp_type
_atom_site_occupancy
_atom_site_site_symmetry_order
_atom_site_calc_flag
_atom_site_refinement_flags_posn
_atom_site_refinement_flags_adp
_atom_site_refinement_flags_occupancy
_atom_site_disorder_assembly
_atom_site_disorder_group
O8A O -0.1048(13) 0.1486(12) 0.9637(11) 0.0220(13) Uani 0.320(13) 1 d . . P A 1
O8B O -0.1301(6) 0.1818(6) 0.9643(4) 0.0220(13) Uani 0.680(13) 1 d . . P A 2
Cu1 Cu 0.21170(3) 0.48209(3) 0.60300(3) 0.01014(9) Uani 1 1 d . . . . .
Cl1 Cl 0.01984(6) 0.37010(6) 0.61341(5) 0.01473(15) Uani 1 1 d . . . . .
O1 O 0.93604(19) 1.02761(18) 0.69562(18) 0.0217(5) Uani 1 1 d . . . . .
O2 O 0.28242(18) 0.35955(17) 0.63154(16) 0.0136(4) Uani 1 1 d . . . . .
O3 O 0.1743(3) 0.4531(2) 0.42675(18) 0.0148(4) Uani 1 1 d . . . . .
H3A H 0.227(4) 0.476(3) 0.411(3) 0.016(11) Uiso 1 1 d . . . . .
H3B H 0.123(4) 0.450(4) 0.384(3) 0.036(14) Uiso 1 1 d . . . . .
N1 N 0.6980(2) 0.8466(2) 0.62572(19) 0.0131(5) Uani 1 1 d . . . . .
N2 N 0.4832(2) 0.7933(2) 0.61380(18) 0.0117(5) Uani 1 1 d . . . . .
N3 N 0.5965(2) 0.6517(2) 0.61923(17) 0.0104(5) Uani 1 1 d . . . . .
N4 N 0.3794(2) 0.5932(2) 0.61703(17) 0.0104(5) Uani 1 1 d . . . . .
N5 N 0.2717(2) 0.7266(2) 0.60688(19) 0.0130(5) Uani 1 1 d . . . . .
H5 H 0.260(3) 0.787(3) 0.602(3) 0.012(9) Uiso 1 1 d . . . . .
N6 N 0.1645(2) 0.6317(2) 0.6065(2) 0.0118(5) Uani 1 1 d . . . . .
H6A H 0.146(3) 0.652(3) 0.661(3) 0.017(9) Uiso 1 1 d . . . . .
H6B H 0.099(3) 0.622(3) 0.548(3) 0.022(9) Uiso 1 1 d . . . . .
N7 N 0.4924(2) 0.4603(2) 0.62478(18) 0.0106(5) Uani 1 1 d . . . . .
N8 N 0.6056(2) 0.4346(2) 0.62878(18) 0.0120(5) Uani 1 1 d . . . . .
C1 C 0.8223(3) 1.0520(3) 0.7030(3) 0.0217(7) Uani 1 1 d . . . . .
H1A H 0.8308 1.1343 0.6959 0.026 Uiso 1 1 calc R U . . .
H1B H 0.8120 1.0450 0.7719 0.026 Uiso 1 1 calc R U . . .
C2 C 0.7042(3) 0.9682(2) 0.6206(2) 0.0167(6) Uani 1 1 d . . . . .
H2A H 0.6266 0.9825 0.6321 0.020 Uiso 1 1 calc R U . . .
H2B H 0.7083 0.9820 0.5516 0.020 Uiso 1 1 calc R U . . .
C3 C 0.9274(3) 0.9092(3) 0.7053(2) 0.0180(6) Uani 1 1 d . . . . .
H3C H 0.9171 0.8986 0.7736 0.022 Uiso 1 1 calc R U . . .
H3D H 1.0073 0.8946 0.7006 0.022 Uiso 1 1 calc R U . . .
C4 C 0.8154(3) 0.8215(3) 0.6214(2) 0.0159(6) Uani 1 1 d . . . . .
H4A H 0.8288 0.8273 0.5532 0.019 Uiso 1 1 calc R U . . .
H4B H 0.8082 0.7401 0.6311 0.019 Uiso 1 1 calc R U . . .
C5 C 0.5891(3) 0.7624(2) 0.6188(2) 0.0111(5) Uani 1 1 d . . . . .
C6 C 0.4904(3) 0.5730(2) 0.6198(2) 0.0099(5) Uani 1 1 d . . . . .
C7 C 0.3823(3) 0.7054(2) 0.6127(2) 0.0105(5) Uani 1 1 d . . . . .
C8 C 0.3965(3) 0.3613(2) 0.6316(2) 0.0118(6) Uani 1 1 d . . . . .
C9 C 0.4517(3) 0.2739(3) 0.6403(2) 0.0132(6) Uani 1 1 d . . . . .
H9 H 0.4123 0.1956 0.6464 0.016 Uiso 1 1 calc R U . . .
C10 C 0.5781(3) 0.3235(2) 0.6384(2) 0.0122(6) Uani 1 1 d . . . . .
C11 C 0.6780(3) 0.2647(3) 0.6473(2) 0.0170(6) Uani 1 1 d . . . . .
H11A H 0.7530 0.3158 0.6336 0.026 Uiso 1 1 calc R U . . .
H11B H 0.6442 0.1892 0.5972 0.026 Uiso 1 1 calc R U . . .
H11C H 0.7025 0.2505 0.7171 0.026 Uiso 1 1 calc R U . . .
Cu2 Cu 0.16990(3) 0.54084(3) 0.86307(3) 0.01019(9) Uani 1 1 d . . . . .
Cl2 Cl 0.04746(6) 0.65374(6) 0.80789(5) 0.01419(15) Uani 1 1 d . . . . .
Cl3 Cl 0.22168(6) 0.59455(6) 1.06032(5) 0.01359(14) Uani 1 1 d . . . . .
O4 O 0.4503(2) -0.06217(18) 0.84875(17) 0.0193(5) Uani 1 1 d . . . . .
O5 O 0.32180(18) 0.64979(17) 0.84679(15) 0.0121(4) Uani 1 1 d . . . . .
N9 N 0.3764(2) 0.1390(2) 0.89243(19) 0.0118(5) Uani 1 1 d . . . . .
N10 N 0.2101(2) 0.2151(2) 0.88459(18) 0.0111(5) Uani 1 1 d . . . . .
N11 N 0.2479(2) 0.4149(2) 0.86433(18) 0.0100(5) Uani 1 1 d . . . . .
N12 N 0.4180(2) 0.3346(2) 0.88393(18) 0.0100(5) Uani 1 1 d . . . . .
N13 N 0.0521(2) 0.3015(2) 0.86651(19) 0.0120(5) Uani 1 1 d . . . . .
H13 H 0.006(3) 0.249(3) 0.888(2) 0.011(8) Uiso 1 1 d . . . . .
N14 N 0.0157(2) 0.4027(2) 0.8513(2) 0.0120(5) Uani 1 1 d . . . . .
H14A H -0.030(3) 0.414(3) 0.891(3) 0.017(9) Uiso 1 1 d . . . . .
H14B H -0.032(4) 0.387(3) 0.787(3) 0.032(11) Uiso 1 1 d . . . . .
N15 N 0.4506(2) 0.5269(2) 0.86915(18) 0.0100(5) Uani 1 1 d . . . . .
N16 N 0.5766(2) 0.5399(2) 0.87559(18) 0.0111(5) Uani 1 1 d . . . . .
C12 C 0.5195(3) 0.0486(3) 0.8329(3) 0.0205(7) Uani 1 1 d . . . . .
H12A H 0.4847 0.0542 0.7607 0.025 Uiso 1 1 calc R U . . .
H12B H 0.6102 0.0539 0.8442 0.025 Uiso 1 1 calc R U . . .
C13 C 0.3182(3) -0.0732(3) 0.8295(3) 0.0206(7) Uani 1 1 d . . . . .
H13A H 0.2711 -0.1514 0.8392 0.025 Uiso 1 1 calc R U . . .
H13B H 0.2827 -0.0689 0.7571 0.025 Uiso 1 1 calc R U . . .
C14 C 0.5111(3) 0.1503(3) 0.9052(2) 0.0164(6) Uani 1 1 d . . . . .
H14C H 0.5533 0.1497 0.9774 0.020 Uiso 1 1 calc R U . . .
H14D H 0.5554 0.2262 0.8900 0.020 Uiso 1 1 calc R U . . .
C15 C 0.2988(3) 0.0232(2) 0.9010(2) 0.0166(6) Uani 1 1 d . . . . .
H15A H 0.2075 0.0175 0.8820 0.020 Uiso 1 1 calc R U . . .
H15B H 0.3243 0.0135 0.9730 0.020 Uiso 1 1 calc R U . . .
C16 C 0.3332(3) 0.2303(2) 0.8870(2) 0.0100(5) Uani 1 1 d . . . . .
C17 C 0.1732(2) 0.3088(2) 0.8721(2) 0.0093(5) Uani 1 1 d . . . . .
C18 C 0.3683(3) 0.4186(2) 0.8724(2) 0.0089(5) Uani 1 1 d . . . . .
C19 C 0.4297(3) 0.6341(2) 0.8578(2) 0.0094(5) Uani 1 1 d . . . . .
C20 C 0.5477(3) 0.7113(2) 0.8584(2) 0.0108(5) Uani 1 1 d . . . . .
H20 H 0.5649 0.7917 0.8531 0.013 Uiso 1 1 calc R U . . .
C21 C 0.6341(3) 0.6502(2) 0.8681(2) 0.0106(5) Uani 1 1 d . . . . .
C22 C 0.7695(3) 0.6874(3) 0.8668(2) 0.0145(6) Uani 1 1 d . . . . .
H22A H 0.8152 0.6423 0.9064 0.022 Uiso 1 1 calc R U . . .
H22B H 0.8098 0.7719 0.8976 0.022 Uiso 1 1 calc R U . . .
H22C H 0.7726 0.6724 0.7954 0.022 Uiso 1 1 calc R U . . .
O6 O 1.1399(4) 1.1222(3) 0.6213(3) 0.0469(9) Uani 1 1 d . . . . .
H6C H 1.174(4) 1.190(4) 0.629(3) 0.030(11) Uiso 1 1 d . . . . .
H6D H 1.090(5) 1.114(4) 0.641(4) 0.048(16) Uiso 1 1 d . . . . .
O7 O 1.1530(3) 0.8984(3) 0.5567(2) 0.0242(5) Uani 1 1 d . . . . .
H7A H 1.091(5) 0.873(4) 0.513(4) 0.040(14) Uiso 1 1 d . . . . .
H7B H 1.157(5) 0.960(5) 0.568(4) 0.055(17) Uiso 1 1 d . . . . .
H8AA H -0.100(5) 0.199(4) 1.018(4) 0.041(16) Uiso 1 1 d . . . . .
H8AB H -0.158(6) 0.214(5) 0.955(5) 0.05(2) Uiso 1 1 d . . . . .
O10 O 0.0361(12) 0.0404(10) 0.9652(8) 0.271(5) Uani 1 1 d . . . . .
H16 H 0.609(3) 0.488(3) 0.885(3) 0.022(10) Uiso 1 1 d . . . . .

loop_
_atom_site_aniso_label
_atom_site_aniso_U_11
_atom_site_aniso_U_22
_atom_site_aniso_U_33
_atom_site_aniso_U_23
_atom_site_aniso_U_13
_atom_site_aniso_U_12
O8A 0.026(3) 0.017(3) 0.0280(19) 0.006(2) 0.013(2) 0.009(2)
O8B 0.026(3) 0.017(3) 0.0280(19) 0.006(2) 0.013(2) 0.009(2)
Cu1 0.00638(16) 0.01121(17) 0.01214(17) 0.00312(13) 0.00267(13) 0.00150(13)
Cl1 0.0085(3) 0.0198(4) 0.0149(3) 0.0066(3) 0.0036(3) 0.0015(3)
O1 0.0106(10) 0.0129(11) 0.0388(14) 0.0027(10) 0.0059(10) 0.0017(8)
O2 0.0090(9) 0.0135(10) 0.0196(11) 0.0067(8) 0.0062(8) 0.0026(8)
O3 0.0093(11) 0.0197(12) 0.0148(12) 0.0036(9) 0.0044(10) 0.0028(9)
N1 0.0102(11) 0.0093(12) 0.0196(13) 0.0026(10) 0.0062(10) 0.0016(9)
N2 0.0111(11) 0.0097(11) 0.0132(12) 0.0018(9) 0.0028(9) 0.0023(9)
N3 0.0093(11) 0.0108(11) 0.0103(11) 0.0021(9) 0.0029(9) 0.0024(9)
N4 0.0087(11) 0.0118(12) 0.0102(11) 0.0021(9) 0.0025(9) 0.0026(9)
N5 0.0101(12) 0.0101(12) 0.0196(13) 0.0043(10) 0.0051(10) 0.0031(10)
N6 0.0080(11) 0.0150(13) 0.0116(12) 0.0029(10) 0.0033(10) 0.0018(10)
N7 0.0076(11) 0.0108(12) 0.0128(12) 0.0023(9) 0.0035(9) 0.0015(9)
N8 0.0083(11) 0.0144(12) 0.0143(12) 0.0024(10) 0.0039(9) 0.0050(10)
C1 0.0135(15) 0.0134(15) 0.0338(19) -0.0022(13) 0.0048(13) 0.0028(12)
C2 0.0132(14) 0.0116(14) 0.0247(16) 0.0049(12) 0.0059(12) 0.0021(12)
C3 0.0121(14) 0.0161(15) 0.0255(17) 0.0055(13) 0.0049(12) 0.0040(12)
C4 0.0111(14) 0.0116(14) 0.0256(16) 0.0019(12) 0.0091(12) 0.0023(11)
C5 0.0120(13) 0.0140(14) 0.0057(13) 0.0006(11) 0.0017(11) 0.0034(11)
C6 0.0095(13) 0.0132(14) 0.0050(12) 0.0004(10) 0.0007(10) 0.0026(11)
C7 0.0103(13) 0.0137(14) 0.0058(13) 0.0001(11) 0.0013(10) 0.0032(11)
C8 0.0105(13) 0.0130(14) 0.0090(13) 0.0026(11) 0.0014(11) 0.0005(11)
C9 0.0131(14) 0.0126(14) 0.0153(14) 0.0050(11) 0.0050(11) 0.0044(11)
C10 0.0138(14) 0.0131(14) 0.0105(13) 0.0040(11) 0.0034(11) 0.0051(11)
C11 0.0156(15) 0.0163(15) 0.0227(16) 0.0054(12) 0.0072(12) 0.0088(12)
Cu2 0.00749(16) 0.01105(17) 0.01516(18) 0.00520(13) 0.00545(13) 0.00491(13)
Cl2 0.0120(3) 0.0167(3) 0.0183(3) 0.0064(3) 0.0060(3) 0.0088(3)
Cl3 0.0103(3) 0.0180(3) 0.0140(3) 0.0034(3) 0.0050(3) 0.0058(3)
O4 0.0235(12) 0.0126(10) 0.0271(12) 0.0054(9) 0.0097(10) 0.0114(9)
O5 0.0091(9) 0.0125(10) 0.0194(11) 0.0071(8) 0.0070(8) 0.0066(8)
N9 0.0092(11) 0.0077(11) 0.0187(13) 0.0035(9) 0.0039(10) 0.0029(9)
N10 0.0094(11) 0.0101(12) 0.0129(12) 0.0011(9) 0.0027(9) 0.0027(9)
N11 0.0073(11) 0.0107(11) 0.0119(12) 0.0023(9) 0.0024(9) 0.0033(9)
N12 0.0102(11) 0.0085(11) 0.0122(12) 0.0026(9) 0.0037(9) 0.0037(9)
N13 0.0083(11) 0.0091(12) 0.0206(13) 0.0053(10) 0.0060(10) 0.0030(10)
N14 0.0091(11) 0.0152(13) 0.0153(13) 0.0042(10) 0.0064(11) 0.0066(10)
N15 0.0072(11) 0.0120(12) 0.0141(12) 0.0042(9) 0.0052(9) 0.0057(9)
N16 0.0062(11) 0.0140(12) 0.0159(12) 0.0040(10) 0.0044(9) 0.0060(10)
C12 0.0252(17) 0.0177(16) 0.0281(17) 0.0100(13) 0.0152(14) 0.0129(13)
C13 0.0214(16) 0.0128(15) 0.0251(17) 0.0020(13) 0.0013(13) 0.0070(13)
C14 0.0099(13) 0.0141(15) 0.0280(17) 0.0065(13) 0.0058(12) 0.0072(11)
C15 0.0141(14) 0.0102(14) 0.0266(16) 0.0059(12) 0.0070(12) 0.0039(12)
C16 0.0097(13) 0.0108(13) 0.0073(13) -0.0003(10) 0.0002(10) 0.0027(11)
C17 0.0091(13) 0.0114(13) 0.0062(12) 0.0001(10) 0.0023(10) 0.0026(11)
C18 0.0096(13) 0.0105(13) 0.0068(12) 0.0010(10) 0.0035(10) 0.0030(11)
C19 0.0128(13) 0.0098(13) 0.0078(13) 0.0033(10) 0.0043(11) 0.0051(11)
C20 0.0105(13) 0.0115(13) 0.0109(13) 0.0034(11) 0.0037(11) 0.0034(11)
C21 0.0109(13) 0.0111(14) 0.0087(13) 0.0010(11) 0.0033(11) 0.0018(11)
C22 0.0084(13) 0.0174(15) 0.0168(15) 0.0062(12) 0.0033(11) 0.0019(11)
O6 0.066(2) 0.0153(15) 0.072(2) 0.0057(14) 0.058(2) 0.0021(14)
O7 0.0263(14) 0.0190(14) 0.0252(14) 0.0038(11) 0.0014(11) 0.0096(11)
O10 0.331(14) 0.254(12) 0.222(11) 0.087(9) 0.134(10) 0.024(10)

_geom_special_details            
;
 All esds (except the esd in the dihedral angle between two l.s. planes)
 are estimated using the full covariance matrix.  The cell esds are taken
 into account individually in the estimation of esds in distances, angles
 and torsion angles; correlations between esds in cell parameters are only
 used when they are defined by crystal symmetry.  An approximate (isotropic)
 treatment of cell esds is used for estimating esds involving l.s. planes.
;

loop_
_geom_bond_atom_site_label_1
_geom_bond_atom_site_label_2
_geom_bond_distance
_geom_bond_site_symmetry_2
_geom_bond_publ_flag
O8A H8AA 0.87(5) . ?
O8A H8AB 1.12(5) . ?
O8B H8AA 0.70(5) . ?
O8B H8AB 0.57(5) . ?
Cu1 O2 1.910(2) . ?
Cu1 N4 1.953(2) . ?
Cu1 N6 2.018(2) . ?
Cu1 Cl1 2.2767(7) . ?
Cu1 O3 2.306(2) . ?
O1 C3 1.429(4) . ?
O1 C1 1.430(4) . ?
O2 C8 1.294(3) . ?
O3 H3A 0.69(4) . ?
O3 H3B 0.71(5) . ?
N1 C5 1.341(4) . ?
N1 C2 1.459(4) . ?
N1 C4 1.465(3) . ?
N2 C7 1.324(4) . ?
N2 C5 1.348(4) . ?
N3 C6 1.315(4) . ?
N3 C5 1.361(4) . ?
N4 C6 1.345(3) . ?
N4 C7 1.354(4) . ?
N5 C7 1.341(4) . ?
N5 N6 1.421(3) . ?
N5 H5 0.79(3) . ?
N6 H6A 0.85(4) . ?
N6 H6B 0.92(4) . ?
N7 C6 1.376(4) . ?
N7 N8 1.398(3) . ?
N7 C8 1.408(4) . ?
N8 C10 1.319(4) . ?
C1 C2 1.521(4) . ?
C1 H1A 0.9900 . ?
C1 H1B 0.9900 . ?
C2 H2A 0.9900 . ?
C2 H2B 0.9900 . ?
C3 C4 1.512(4) . ?
C3 H3C 0.9900 . ?
C3 H3D 0.9900 . ?
C4 H4A 0.9900 . ?
C4 H4B 0.9900 . ?
C8 C9 1.374(4) . ?
C9 C10 1.407(4) . ?
C9 H9 0.9500 . ?
C10 C11 1.489(4) . ?
C11 H11A 0.9800 . ?
C11 H11B 0.9800 . ?
C11 H11C 0.9800 . ?
Cu2 O5 1.9418(19) . ?
Cu2 N11 1.962(2) . ?
Cu2 N14 2.013(2) . ?
Cu2 Cl2 2.2778(7) . ?
Cu2 Cl3 2.5706(8) . ?
O4 C12 1.424(4) . ?
O4 C13 1.429(4) . ?
O5 C19 1.272(3) . ?
N9 C16 1.328(4) . ?
N9 C15 1.466(4) . ?
N9 C14 1.468(3) . ?
N10 C17 1.327(4) . ?
N10 C16 1.355(3) . ?
N11 C18 1.337(3) . ?
N11 C17 1.359(4) . ?
N12 C18 1.301(4) . ?
N12 C16 1.369(4) . ?
N13 C17 1.341(3) . ?
N13 N14 1.418(3) . ?
N13 H13 0.83(3) . ?
N14 H14A 0.86(4) . ?
N14 H14B 0.88(4) . ?
N15 N16 1.380(3) . ?
N15 C18 1.393(4) . ?
N15 C19 1.399(3) . ?
N16 C21 1.338(4) . ?
N16 H16 0.82(4) . ?
C12 C14 1.511(4) . ?
C12 H12A 0.9900 . ?
C12 H12B 0.9900 . ?
C13 C15 1.518(4) . ?
C13 H13A 0.9900 . ?
C13 H13B 0.9900 . ?
C14 H14C 0.9900 . ?
C14 H14D 0.9900 . ?
C15 H15A 0.9900 . ?
C15 H15B 0.9900 . ?
C19 C20 1.404(4) . ?
C20 C21 1.378(4) . ?
C20 H20 0.9500 . ?
C21 C22 1.488(4) . ?
C22 H22A 0.9800 . ?
C22 H22B 0.9800 . ?
C22 H22C 0.9800 . ?
O6 H6C 0.78(4) . ?
O6 H6D 0.68(5) . ?
O7 H7A 0.76(5) . ?
O7 H7B 0.72(5) . ?
O10 O10 1.646(16) 2_557 ?

loop_
_geom_angle_atom_site_label_1
_geom_angle_atom_site_label_2
_geom_angle_atom_site_label_3
_geom_angle
_geom_angle_site_symmetry_1
_geom_angle_site_symmetry_3
_geom_angle_publ_flag
H8AA O8A H8AB 60(4) . . ?
H8AA O8B H8AB 106(7) . . ?
O2 Cu1 N4 91.94(9) . . ?
O2 Cu1 N6 166.42(10) . . ?
N4 Cu1 N6 81.45(10) . . ?
O2 Cu1 Cl1 90.43(6) . . ?
N4 Cu1 Cl1 170.32(7) . . ?
N6 Cu1 Cl1 94.23(7) . . ?
O2 Cu1 O3 100.56(9) . . ?
N4 Cu1 O3 87.85(9) . . ?
N6 Cu1 O3 91.09(9) . . ?
Cl1 Cu1 O3 100.94(7) . . ?
C3 O1 C1 110.9(2) . . ?
C8 O2 Cu1 125.16(18) . . ?
Cu1 O3 H3A 115(3) . . ?
Cu1 O3 H3B 136(4) . . ?
H3A O3 H3B 103(5) . . ?
C5 N1 C2 122.6(2) . . ?
C5 N1 C4 123.1(2) . . ?
C2 N1 C4 113.6(2) . . ?
C7 N2 C5 114.0(2) . . ?
C6 N3 C5 114.4(2) . . ?
C6 N4 C7 114.4(2) . . ?
C6 N4 Cu1 129.78(19) . . ?
C7 N4 Cu1 115.40(18) . . ?
C7 N5 N6 118.1(2) . . ?
C7 N5 H5 126(2) . . ?
N6 N5 H5 116(2) . . ?
N5 N6 Cu1 109.22(17) . . ?
N5 N6 H6A 105(2) . . ?
Cu1 N6 H6A 113(2) . . ?
N5 N6 H6B 109(2) . . ?
Cu1 N6 H6B 109(2) . . ?
H6A N6 H6B 111(3) . . ?
C6 N7 N8 119.1(2) . . ?
C6 N7 C8 129.9(2) . . ?
N8 N7 C8 110.9(2) . . ?
C10 N8 N7 104.2(2) . . ?
O1 C1 C2 112.1(2) . . ?
O1 C1 H1A 109.2 . . ?
C2 C1 H1A 109.2 . . ?
O1 C1 H1B 109.2 . . ?
C2 C1 H1B 109.2 . . ?
H1A C1 H1B 107.9 . . ?
N1 C2 C1 109.0(2) . . ?
N1 C2 H2A 109.9 . . ?
C1 C2 H2A 109.9 . . ?
N1 C2 H2B 109.9 . . ?
C1 C2 H2B 109.9 . . ?
H2A C2 H2B 108.3 . . ?
O1 C3 C4 110.7(2) . . ?
O1 C3 H3C 109.5 . . ?
C4 C3 H3C 109.5 . . ?
O1 C3 H3D 109.5 . . ?
C4 C3 H3D 109.5 . . ?
H3C C3 H3D 108.1 . . ?
N1 C4 C3 109.4(2) . . ?
N1 C4 H4A 109.8 . . ?
C3 C4 H4A 109.8 . . ?
N1 C4 H4B 109.8 . . ?
C3 C4 H4B 109.8 . . ?
H4A C4 H4B 108.2 . . ?
N1 C5 N2 118.5(2) . . ?
N1 C5 N3 116.0(2) . . ?
N2 C5 N3 125.5(3) . . ?
N3 C6 N4 125.7(3) . . ?
N3 C6 N7 117.6(2) . . ?
N4 C6 N7 116.6(2) . . ?
N2 C7 N5 118.7(3) . . ?
N2 C7 N4 125.8(2) . . ?
N5 C7 N4 115.4(2) . . ?
O2 C8 C9 129.7(3) . . ?
O2 C8 N7 124.7(2) . . ?
C9 C8 N7 105.6(2) . . ?
C8 C9 C10 106.2(2) . . ?
C8 C9 H9 126.9 . . ?
C10 C9 H9 126.9 . . ?
N8 C10 C9 113.1(2) . . ?
N8 C10 C11 119.9(3) . . ?
C9 C10 C11 127.0(3) . . ?
C10 C11 H11A 109.5 . . ?
C10 C11 H11B 109.5 . . ?
H11A C11 H11B 109.5 . . ?
C10 C11 H11C 109.5 . . ?
H11A C11 H11C 109.5 . . ?
H11B C11 H11C 109.5 . . ?
O5 Cu2 N11 90.89(9) . . ?
O5 Cu2 N14 166.34(9) . . ?
N11 Cu2 N14 80.60(10) . . ?
O5 Cu2 Cl2 92.52(6) . . ?
N11 Cu2 Cl2 161.34(7) . . ?
N14 Cu2 Cl2 92.30(7) . . ?
O5 Cu2 Cl3 99.27(6) . . ?
N11 Cu2 Cl3 94.16(7) . . ?
N14 Cu2 Cl3 92.03(8) . . ?
Cl2 Cu2 Cl3 103.37(3) . . ?
C12 O4 C13 110.3(2) . . ?
C19 O5 Cu2 126.25(18) . . ?
C16 N9 C15 123.1(2) . . ?
C16 N9 C14 122.5(2) . . ?
C15 N9 C14 113.9(2) . . ?
C17 N10 C16 114.6(2) . . ?
C18 N11 C17 113.0(2) . . ?
C18 N11 Cu2 130.81(19) . . ?
C17 N11 Cu2 115.50(17) . . ?
C18 N12 C16 113.9(2) . . ?
C17 N13 N14 117.3(2) . . ?
C17 N13 H13 122(2) . . ?
N14 N13 H13 119(2) . . ?
N13 N14 Cu2 110.25(17) . . ?
N13 N14 H14A 109(2) . . ?
Cu2 N14 H14A 116(2) . . ?
N13 N14 H14B 107(3) . . ?
Cu2 N14 H14B 106(3) . . ?
H14A N14 H14B 108(3) . . ?
N16 N15 C18 120.2(2) . . ?
N16 N15 C19 108.5(2) . . ?
C18 N15 C19 131.3(2) . . ?
C21 N16 N15 108.6(2) . . ?
C21 N16 H16 127(3) . . ?
N15 N16 H16 124(3) . . ?
O4 C12 C14 111.2(2) . . ?
O4 C12 H12A 109.4 . . ?
C14 C12 H12A 109.4 . . ?
O4 C12 H12B 109.4 . . ?
C14 C12 H12B 109.4 . . ?
H12A C12 H12B 108.0 . . ?
O4 C13 C15 111.6(2) . . ?
O4 C13 H13A 109.3 . . ?
C15 C13 H13A 109.3 . . ?
O4 C13 H13B 109.3 . . ?
C15 C13 H13B 109.3 . . ?
H13A C13 H13B 108.0 . . ?
N9 C14 C12 109.4(2) . . ?
N9 C14 H14C 109.8 . . ?
C12 C14 H14C 109.8 . . ?
N9 C14 H14D 109.8 . . ?
C12 C14 H14D 109.8 . . ?
H14C C14 H14D 108.2 . . ?
N9 C15 C13 109.3(2) . . ?
N9 C15 H15A 109.8 . . ?
C13 C15 H15A 109.8 . . ?
N9 C15 H15B 109.8 . . ?
C13 C15 H15B 109.8 . . ?
H15A C15 H15B 108.3 . . ?
N9 C16 N10 118.9(2) . . ?
N9 C16 N12 116.7(2) . . ?
N10 C16 N12 124.4(2) . . ?
N10 C17 N13 119.0(2) . . ?
N10 C17 N11 125.8(2) . . ?
N13 C17 N11 115.2(2) . . ?
N12 C18 N11 128.2(3) . . ?
N12 C18 N15 116.3(2) . . ?
N11 C18 N15 115.5(2) . . ?
O5 C19 N15 123.8(2) . . ?
O5 C19 C20 130.6(3) . . ?
N15 C19 C20 105.6(2) . . ?
C21 C20 C19 108.1(2) . . ?
C21 C20 H20 126.0 . . ?
C19 C20 H20 126.0 . . ?
N16 C21 C20 109.2(2) . . ?
N16 C21 C22 120.4(2) . . ?
C20 C21 C22 130.3(3) . . ?
C21 C22 H22A 109.5 . . ?
C21 C22 H22B 109.5 . . ?
H22A C22 H22B 109.5 . . ?
C21 C22 H22C 109.5 . . ?
H22A C22 H22C 109.5 . . ?
H22B C22 H22C 109.5 . . ?
H6C O6 H6D 109(5) . . ?
H7A O7 H7B 101(5) . . ?

loop_
_geom_hbond_atom_site_label_D
_geom_hbond_atom_site_label_H
_geom_hbond_atom_site_label_A
_geom_hbond_distance_DH
_geom_hbond_distance_HA
_geom_hbond_distance_DA
_geom_hbond_angle_DHA
_geom_hbond_site_symmetry_A
O3 H3A N8 0.69(4) 2.15(4) 2.830(3) 173(4) 2_666
O3 H3B Cl2 0.71(5) 2.74(5) 3.395(3) 153(4) 2_566
N5 H5 O7 0.79(3) 2.10(4) 2.842(4) 156(3) 1_455
N6 H6A Cl2 0.85(4) 2.53(4) 3.351(3) 163(3) .
N6 H6B Cl1 0.92(4) 2.33(4) 3.220(3) 163(3) 2_566
N13 H13 O8A 0.83(3) 2.07(4) 2.887(14) 168(3) .
N13 H13 O8B 0.83(3) 2.12(3) 2.894(6) 155(3) .
N14 H14A Cl3 0.86(4) 2.41(4) 3.226(2) 158(3) 2_567
N14 H14B Cl1 0.88(4) 2.58(4) 3.240(3) 132(3) .
O6 H6C O2 0.78(4) 2.07(5) 2.835(4) 169(4) 1_665
O6 H6D O1 0.68(5) 2.13(5) 2.777(4) 160(5) .
O7 H7A Cl1 0.76(5) 2.95(5) 3.467(3) 127(4) 2_666
O7 H7B O6 0.72(5) 2.08(5) 2.783(4) 166(6) .
O8A H8AA Cl2 0.87(5) 2.61(5) 3.471(14) 171(4) 2_567
O8B H8AA Cl2 0.70(5) 2.61(5) 3.232(6) 148(5) 2_567
O8A H8AB Cl3 1.12(5) 2.63(6) 3.718(14) 165(5) 2_567
O8B H8AB Cl3 0.57(5) 2.63(6) 3.179(8) 164(7) 2_567
N16 H16 Cl3 0.82(4) 2.42(4) 3.187(2) 157(3) 2_667

_refine_diff_density_max         2.201
_refine_diff_density_min         -1.005
_refine_diff_density_rms         0.097

_shelx_res_file                  
;

    shelx.res created by SHELXL-2014/7

TITL AMakop10_0m_a.res in P-1
REM Old TITL AMakop10_0m in P-1
REM SHELXT solution in P-1
REM R1 0.106, Rweak 0.007, Alpha 0.058, Orientation as input
REM Formula found by SHELXT: C35 O1 Cu1 H6b Cl2
CELL 0.71073 11.3979 12.0551 13.6836 97.586 103.997 106.156
ZERR 4 0.0006 0.0007 0.0007 0.002 0.002 0.002
LATT 1
SFAC C H Cl Cu N O
UNIT 44 78 6 4 32 18
EQIV $1 1-X,1-Y,1-Z
EQIV $2 -X,1-Y,1-Z
EQIV $3 -1+X,+Y,+Z
EQIV $4 1+X,1+Y,+Z
EQIV $5 -X,1-Y,2-Z
EQIV $6 1-X,1-Y,2-Z
EADP O8A O8B

L.S. 50
PLAN  30
TEMP -173.15
HTAB O3 N8_$1
HTAB O3 Cl2_$2
HTAB N5 O7_$3
HTAB N6 Cl2
HTAB N6 Cl1_$2
HTAB N13 O8A
HTAB N13 O8B
HTAB N14 Cl3_$5
HTAB N14 Cl1
HTAB O6 O2_$4
HTAB O6 O1
HTAB O7 Cl1_$1
HTAB O7 O6
HTAB O8A Cl2_$5
HTAB O8B Cl2_$5
HTAB O8A Cl3_$5
HTAB O8B Cl3_$5
HTAB N16 Cl3_$6
BOND $H
LIST 4
HTAB
fmap 2
acta 50
REM <olex2.extras>
REM <HklSrc "%.\\AMakop10_0m_a.hkl">
REM </olex2.extras>

WGHT    0.032000    4.098200
FVAR       0.21880   0.32045
PART 1
O8A   6   -0.104788    0.148594    0.963748    21.00000    0.02616    0.01665 =
         0.02796    0.00615    0.01275    0.00929
PART 0
PART 2
O8B   6   -0.130108    0.181802    0.964297   -21.00000    0.02616    0.01665 =
         0.02796    0.00615    0.01275    0.00929

PART 0
CU1   4    0.211697    0.482089    0.603003    11.00000    0.00638    0.01121 =
         0.01214    0.00312    0.00267    0.00150
CL1   3    0.019839    0.370105    0.613410    11.00000    0.00845    0.01981 =
         0.01494    0.00664    0.00365    0.00148
O1    6    0.936039    1.027613    0.695618    11.00000    0.01056    0.01289 =
         0.03876    0.00274    0.00595    0.00170
O2    6    0.282423    0.359547    0.631537    11.00000    0.00901    0.01348 =
         0.01962    0.00670    0.00618    0.00259
O3    6    0.174318    0.453076    0.426754    11.00000    0.00935    0.01967 =
         0.01476    0.00356    0.00442    0.00283
H3A   2    0.227215    0.475617    0.410952    11.00000    0.01628
H3B   2    0.122724    0.450146    0.383671    11.00000    0.03582
N1    5    0.698016    0.846619    0.625721    11.00000    0.01020    0.00933 =
         0.01955    0.00256    0.00617    0.00157
N2    5    0.483222    0.793281    0.613799    11.00000    0.01106    0.00971 =
         0.01321    0.00177    0.00283    0.00233
N3    5    0.596519    0.651673    0.619235    11.00000    0.00930    0.01083 =
         0.01034    0.00211    0.00287    0.00236
N4    5    0.379424    0.593168    0.617025    11.00000    0.00866    0.01176 =
         0.01022    0.00209    0.00245    0.00258
N5    5    0.271734    0.726632    0.606877    11.00000    0.01006    0.01006 =
         0.01959    0.00431    0.00512    0.00310
H5    2    0.259513    0.787136    0.602093    11.00000    0.01238
N6    5    0.164547    0.631680    0.606509    11.00000    0.00799    0.01497 =
         0.01158    0.00291    0.00325    0.00178
H6A   2    0.146037    0.652468    0.660900    11.00000    0.01746
H6B   2    0.098563    0.621980    0.548345    11.00000    0.02219
N7    5    0.492448    0.460324    0.624776    11.00000    0.00757    0.01078 =
         0.01276    0.00234    0.00349    0.00149
N8    5    0.605558    0.434554    0.628784    11.00000    0.00828    0.01436 =
         0.01433    0.00236    0.00388    0.00499
C1    1    0.822322    1.052038    0.702985    11.00000    0.01353    0.01339 =
         0.03385   -0.00224    0.00479    0.00285
AFIX  23
H1A   2    0.830762    1.134350    0.695894    11.00000   -1.20000
H1B   2    0.811961    1.045028    0.771915    11.00000   -1.20000
AFIX   0
C2    1    0.704182    0.968186    0.620628    11.00000    0.01316    0.01157 =
         0.02472    0.00493    0.00594    0.00208
AFIX  23
H2A   2    0.626645    0.982531    0.632050    11.00000   -1.20000
H2B   2    0.708344    0.981976    0.551627    11.00000   -1.20000
AFIX   0
C3    1    0.927426    0.909248    0.705286    11.00000    0.01210    0.01609 =
         0.02550    0.00550    0.00486    0.00398
AFIX  23
H3C   2    0.917112    0.898612    0.773585    11.00000   -1.20000
H3D   2    1.007350    0.894556    0.700640    11.00000   -1.20000
AFIX   0
C4    1    0.815437    0.821454    0.621440    11.00000    0.01108    0.01164 =
         0.02562    0.00186    0.00914    0.00231
AFIX  23
H4A   2    0.828773    0.827260    0.553194    11.00000   -1.20000
H4B   2    0.808194    0.740115    0.631082    11.00000   -1.20000
AFIX   0
C5    1    0.589120    0.762384    0.618818    11.00000    0.01204    0.01404 =
         0.00567    0.00059    0.00166    0.00336
C6    1    0.490385    0.573027    0.619769    11.00000    0.00952    0.01323 =
         0.00497    0.00044    0.00075    0.00256
C7    1    0.382338    0.705436    0.612686    11.00000    0.01026    0.01372 =
         0.00584    0.00014    0.00128    0.00323
C8    1    0.396498    0.361311    0.631647    11.00000    0.01053    0.01301 =
         0.00902    0.00262    0.00139    0.00050
C9    1    0.451681    0.273876    0.640334    11.00000    0.01305    0.01256 =
         0.01530    0.00495    0.00497    0.00436
AFIX  43
H9    2    0.412327    0.195562    0.646410    11.00000   -1.20000
AFIX   0
C10   1    0.578142    0.323526    0.638433    11.00000    0.01376    0.01310 =
         0.01053    0.00397    0.00336    0.00513
C11   1    0.677994    0.264726    0.647346    11.00000    0.01564    0.01634 =
         0.02275    0.00539    0.00716    0.00885
AFIX 137
H11A  2    0.752981    0.315767    0.633580    11.00000   -1.50000
H11B  2    0.644204    0.189202    0.597180    11.00000   -1.50000
H11C  2    0.702514    0.250508    0.717143    11.00000   -1.50000
AFIX   0

CU2   4    0.169896    0.540841    0.863073    11.00000    0.00749    0.01105 =
         0.01516    0.00520    0.00545    0.00491
CL2   3    0.047456    0.653735    0.807893    11.00000    0.01196    0.01668 =
         0.01829    0.00640    0.00597    0.00879
CL3   3    0.221677    0.594546    1.060323    11.00000    0.01030    0.01803 =
         0.01404    0.00345    0.00498    0.00581
O4    6    0.450314   -0.062169    0.848753    11.00000    0.02352    0.01262 =
         0.02712    0.00538    0.00971    0.01141
O5    6    0.321799    0.649794    0.846793    11.00000    0.00909    0.01247 =
         0.01942    0.00708    0.00696    0.00657
N9    5    0.376379    0.139028    0.892426    11.00000    0.00924    0.00770 =
         0.01869    0.00353    0.00386    0.00293
N10   5    0.210059    0.215105    0.884590    11.00000    0.00938    0.01006 =
         0.01293    0.00114    0.00266    0.00266
N11   5    0.247927    0.414866    0.864332    11.00000    0.00726    0.01073 =
         0.01194    0.00230    0.00238    0.00331
N12   5    0.418039    0.334608    0.883932    11.00000    0.01016    0.00853 =
         0.01217    0.00257    0.00370    0.00370
N13   5    0.052115    0.301535    0.866509    11.00000    0.00825    0.00908 =
         0.02059    0.00534    0.00595    0.00305
H13   2    0.006222    0.249434    0.887917    11.00000    0.01122
N14   5    0.015684    0.402750    0.851275    11.00000    0.00914    0.01521 =
         0.01534    0.00425    0.00635    0.00665
H14A  2   -0.030176    0.413693    0.890755    11.00000    0.01689
H14B  2   -0.032494    0.387043    0.786642    11.00000    0.03216
N15   5    0.450582    0.526943    0.869147    11.00000    0.00720    0.01200 =
         0.01409    0.00422    0.00522    0.00569
N16   5    0.576615    0.539933    0.875592    11.00000    0.00621    0.01396 =
         0.01594    0.00400    0.00442    0.00600
C12   1    0.519543    0.048623    0.832881    11.00000    0.02523    0.01775 =
         0.02805    0.01001    0.01521    0.01288
AFIX  23
H12A  2    0.484717    0.054226    0.760719    11.00000   -1.20000
H12B  2    0.610240    0.053882    0.844214    11.00000   -1.20000
AFIX   0
C13   1    0.318163   -0.073206    0.829514    11.00000    0.02135    0.01280 =
         0.02505    0.00204    0.00132    0.00697
AFIX  23
H13A  2    0.271078   -0.151393    0.839220    11.00000   -1.20000
H13B  2    0.282682   -0.068856    0.757088    11.00000   -1.20000
AFIX   0
C14   1    0.511092    0.150285    0.905236    11.00000    0.00987    0.01406 =
         0.02802    0.00649    0.00579    0.00721
AFIX  23
H14C  2    0.553346    0.149682    0.977368    11.00000   -1.20000
H14D  2    0.555411    0.226177    0.889973    11.00000   -1.20000
AFIX   0
C15   1    0.298794    0.023243    0.900964    11.00000    0.01415    0.01024 =
         0.02658    0.00592    0.00705    0.00392
AFIX  23
H15A  2    0.207479    0.017530    0.881996    11.00000   -1.20000
H15B  2    0.324264    0.013498    0.972972    11.00000   -1.20000
AFIX   0
C16   1    0.333196    0.230290    0.887021    11.00000    0.00969    0.01083 =
         0.00725   -0.00034    0.00023    0.00274
C17   1    0.173190    0.308797    0.872106    11.00000    0.00912    0.01145 =
         0.00622    0.00009    0.00232    0.00256
C18   1    0.368278    0.418642    0.872371    11.00000    0.00956    0.01050 =
         0.00681    0.00096    0.00347    0.00300
C19   1    0.429672    0.634129    0.857813    11.00000    0.01276    0.00977 =
         0.00781    0.00328    0.00434    0.00506
C20   1    0.547655    0.711335    0.858410    11.00000    0.01049    0.01152 =
         0.01093    0.00337    0.00370    0.00337
AFIX  43
H20   2    0.564888    0.791718    0.853093    11.00000   -1.20000
AFIX   0
C21   1    0.634107    0.650180    0.868053    11.00000    0.01091    0.01108 =
         0.00873    0.00099    0.00330    0.00184
C22   1    0.769494    0.687371    0.866755    11.00000    0.00844    0.01741 =
         0.01683    0.00619    0.00327    0.00190
AFIX 137
H22A  2    0.815245    0.642296    0.906420    11.00000   -1.50000
H22B  2    0.809829    0.771940    0.897569    11.00000   -1.50000
H22C  2    0.772600    0.672376    0.795421    11.00000   -1.50000
AFIX   0

O6    6    1.139940    1.122246    0.621338    11.00000    0.06626    0.01535 =
         0.07171    0.00574    0.05787    0.00213
H6C   2    1.173755    1.189587    0.629411    11.00000    0.03007
H6D   2    1.089630    1.114244    0.640753    11.00000    0.04767
O7    6    1.153008    0.898397    0.556748    11.00000    0.02628    0.01902 =
         0.02517    0.00385    0.00141    0.00956
H7A   2    1.090909    0.873132    0.512780    11.00000    0.03957
H7B   2    1.156899    0.959536    0.567827    11.00000    0.05474
H8AA  2   -0.099579    0.198510    1.017788    11.00000    0.04146
H8AB  2   -0.158022    0.213795    0.955374    11.00000    0.04922
O10   6    0.036062    0.040431    0.965208    11.00000    0.33138    0.25403 =
         0.22171    0.08717    0.13439    0.02395
H16   2    0.609243    0.488280    0.884663    11.00000    0.02234
HKLF 4

REM  AMakop10_0m_a.res in P-1
REM R1 =  0.0386 for    6122 Fo > 4sig(Fo)  and  0.0565 for all    7595 data
REM    535 parameters refined using      0 restraints

END

WGHT      0.0320      4.0984

REM Instructions for potential hydrogen bonds
HTAB O3 N8_$1
HTAB O3 Cl2_$2
HTAB N5 O7_$3
HTAB N6 Cl2
HTAB N6 Cl1_$2
HTAB C1 O8A_$4
EQIV $7 -x+2, -y+2, -z+1
HTAB C4 O6_$7
HTAB C4 O3_$1
HTAB N13 O8A
HTAB N13 O8B
HTAB N14 Cl3_$5
HTAB N14 Cl1
EQIV $8 x, y-1, z
HTAB C13 Cl2_$8
HTAB C13 O5_$8
HTAB C14 Cl3_$6
HTAB C15 O10
EQIV $9 x, y+1, z
HTAB C20 O4_$9
HTAB C22 Cl3_$6
HTAB C22 O10_$6
HTAB C22 N3
HTAB O6 O2_$4
HTAB O6 O1
HTAB O7 Cl1_$1
HTAB O7 O6
HTAB O8A Cl2_$5
HTAB O8B Cl2_$5
HTAB O8A Cl3_$5
HTAB O8B Cl3_$5
HTAB N16 Cl3_$6

REM Highest difference peak  2.201,  deepest hole -1.005,  1-sigma level  0.097
Q1    1   0.6454  0.4260  0.8982  11.00000  0.05    0.45
Q2    1   0.5800  0.7015  0.6108  11.00000  0.05    0.44
Q3    1   0.5183  0.2960  0.6505  11.00000  0.05    0.44
Q4    1   0.4013  0.4652  0.8561  11.00000  0.05    0.42
Q5    1   0.3282  0.0768  0.8853  11.00000  0.05    0.42
Q6    1   0.4183  0.5799  0.6046  11.00000  0.05    0.41
Q7    1   0.3882  0.6397  0.6144  11.00000  0.05    0.39
Q8    1   0.3074  0.4178  0.8749  11.00000  0.05    0.38
Q9    1   0.4402  0.4133  0.6294  11.00000  0.05    0.38
Q10   1   0.5969  0.6884  0.8754  11.00000  0.05    0.38
Q11   1  -0.0128  0.3606  0.5367  11.00000  0.05    0.37
Q12   1   0.5024  0.5095  0.6419  11.00000  0.05    0.36
Q13   1   0.4806  0.3622  0.9034  11.00000  0.05    0.36
Q14   1   0.2172  0.3590  0.8569  11.00000  0.05    0.35
Q15   1  -0.0625  0.1193  1.0059  11.00000  0.05    0.35
Q16   1   0.3985  0.2992  0.6175  11.00000  0.05    0.35
Q17   1   0.5263  0.5310  0.8820  11.00000  0.05    0.35
Q18   1   0.9922  0.9031  0.7602  11.00000  0.05    0.34
Q19   1   0.2863  0.4154  0.6317  11.00000  0.05    0.34
Q20   1   0.8239  0.7351  0.9177  11.00000  0.05    0.34
Q21   1   0.5594  0.7509  0.8758  11.00000  0.05    0.34
Q22   1   0.7548  1.0033  0.6612  11.00000  0.05    0.33
Q23   1   0.4982  0.6848  0.8681  11.00000  0.05    0.33
Q24   1   0.2442  0.2015  0.8606  11.00000  0.05    0.33
Q25   1   0.7525  0.8351  0.6351  11.00000  0.05    0.32
Q26   1   0.7927  0.7869  0.8496  11.00000  0.05    0.32
Q27   1   0.3457  0.3648  0.6373  11.00000  0.05    0.32
Q28   1   0.1111  0.1161  0.9541  11.00000  0.05    0.32
Q29   1   0.1634  0.2229  0.8497  11.00000  0.05    0.31
Q30   1   0.6197  0.2860  0.6467  11.00000  0.05    0.31
;
_shelx_res_checksum              84755
####################################################################### 
# 
# This file contains crystal structure data downloaded from the 
# Cambridge Structural Database (CSD) hosted by the Cambridge 
# Crystallographic Data Centre (CCDC).
# 
# Full information about CCDC data access policies and citation 
# guidelines are available at http://www.ccdc.cam.ac.uk/access/V1 
# 
# Audit and citation data items may have been added by the CCDC. 
# Please retain this information to preserve the provenance of 
# this file and to allow appropriate attribution of the data. 
# 
#######################################################################

data_Complex-8
_database_code_depnum_ccdc_archive 'CCDC 1555237'
_audit_update_record             
;
2017-06-09 deposited with the CCDC.
2018-01-02 downloaded from the CCDC.
;

# start Validation Reply Form
_vrf_PLAT430_Complex-8           
;
PROBLEM: Short Inter D...A Contact  
RESPONSE: The crystals of this complex were small sized with poor X-ray 
 diffraction and repeated recrystallization under different environments
 did not gave better quality crystals. These alerts arise 
 because of large number of disordered solvate water molecules with multiple
 occupancies. Due to poor quality of X-ray diffraction data, most of solvent
 disorders could not be modeled. 	
;
_vrf_PLAT306_Complex-8           
;
PROBLEM: Isolated Oxygen Atom (H-atoms Missing ?) .......         O6 Check   
RESPONSE: The hydrogen atoms associated with the disordered solvate 
 water molecules with multiple occupancies could not be located 
 in the difference density map.    	
;
_vrf_PLAT430_B_Complex-8         
;
PROBLEM: Short Inter D...A Contact  
RESPONSE: These alerts arise  because of large number of disordered solvate
 water molecules with multiple occupancies. PLATON/SQUEEZE option was not used
 because the total number of  disorderd solvate molecules was not ascertained.    	
;
_vrf_PLAT431_Complex-8           
;
PROBLEM: Short Inter HL..A  Contact Cl2    ..  O13B 
RESPONSE: This is again due to the disordered solvate molecules.      	
;

_audit_creation_date             2017-08-06
_audit_creation_method           SHELXL-2014/7
_shelx_SHELXL_version_number     2014/7
_chemical_name_systematic        ?
_chemical_name_common            none
_chemical_melting_point          'not measured'
_chemical_formula_moiety         
'C22 H31 N16 O4 Zn, 0.497(O3), Cl, H2 O, 6.5(O)'
_chemical_formula_sum            'C22 H33 Cl N16 O13 Zn'
_chemical_formula_weight         830.48

loop_
_atom_type_symbol
_atom_type_description
_atom_type_scat_dispersion_real
_atom_type_scat_dispersion_imag
_atom_type_scat_source
C C 0.0033 0.0016 'International Tables Vol C Tables 4.2.6.8 and 6.1.1.4'
H H 0.0000 0.0000 'International Tables Vol C Tables 4.2.6.8 and 6.1.1.4'
Cl Cl 0.1484 0.1585 'International Tables Vol C Tables 4.2.6.8 and 6.1.1.4'
N N 0.0061 0.0033 'International Tables Vol C Tables 4.2.6.8 and 6.1.1.4'
O O 0.0106 0.0060 'International Tables Vol C Tables 4.2.6.8 and 6.1.1.4'
Zn Zn 0.2839 1.4301 'International Tables Vol C Tables 4.2.6.8 and 6.1.1.4'

_space_group_crystal_system      monoclinic
_space_group_IT_number           14
_space_group_name_H-M_alt        'P 21/c'
_space_group_name_Hall           '-P 2ybc'

_shelx_space_group_comment       
;
The symmetry employed for this shelxl refinement is uniquely defined
by the following loop, which should always be used as a source of
symmetry information in preference to the above space-group names.
They are only intended as comments.
;

loop_
_space_group_symop_operation_xyz
'x, y, z'
'-x, y+1/2, -z+1/2'
'-x, -y, -z'
'x, -y-1/2, z-1/2'

_cell_length_a                   12.4036(8)
_cell_length_b                   19.8086(13)
_cell_length_c                   14.3748(9)
_cell_angle_alpha                90
_cell_angle_beta                 91.559(2)
_cell_angle_gamma                90
_cell_volume                     3530.6(4)
_cell_formula_units_Z            4
_cell_measurement_temperature    100(2)
_cell_measurement_reflns_used    9902
_cell_measurement_theta_min      2.97
_cell_measurement_theta_max      26.40

_exptl_crystal_description       block
_exptl_crystal_colour            colourless
_exptl_crystal_density_meas      'not measured'
_exptl_crystal_density_method    none
_exptl_crystal_density_diffrn    1.562
_exptl_crystal_F_000             1712
_exptl_transmission_factor_min   0.961
_exptl_transmission_factor_max   0.974
_exptl_crystal_size_max          0.326
_exptl_crystal_size_mid          0.124
_exptl_crystal_size_min          0.105
_exptl_absorpt_coefficient_mu    0.855
_shelx_estimated_absorpt_T_min   0.768
_shelx_estimated_absorpt_T_max   0.916
_exptl_absorpt_correction_type   multi-scan
_exptl_absorpt_correction_T_min  0.881
_exptl_absorpt_correction_T_max  0.914
_exptl_absorpt_process_details   
;
SADABS-2014/5 (Bruker,2014/5) was used for absorption correction. wR2(int) was 0.0826 before and 0.0742 after correction. The Ratio of minimum to maximum transmission is 0.8679. The \l/2 correction factor is 0.00150.'
;
_exptl_absorpt_special_details   
;
 The crystal was mounted using Paratone-N oil (cryoprotectant)
 on the tip of MiTeGen MicroLoops LD?. It was placed on magnetic 
 head of goniometer directly into the cold gas stream of a 
 liquid-nitrogen based cryostat.
;
_diffrn_ambient_temperature      100(2)
_diffrn_radiation_wavelength     0.71073
_diffrn_radiation_type           MoK\a
_diffrn_source                   'fine-focused sealed tube'
_diffrn_measurement_device_type  
;
 Bruker D8 Quest with Photon 100 CMOS Detector
;
_diffrn_measurement_method       
;
 \f and \w scans with 0.5 deg/frame and 20 seconds of
 exposure time. Detector was at 50mm from crystal.
;
_diffrn_detector                 'Photon 100 CMOS detector'
_diffrn_detector_area_resol_mean 10.24
_diffrn_reflns_number            123887
_diffrn_reflns_av_unetI/netI     0.0587
_diffrn_reflns_av_R_equivalents  0.1068
_diffrn_reflns_limit_h_min       -15
_diffrn_reflns_limit_h_max       15
_diffrn_reflns_limit_k_min       -25
_diffrn_reflns_limit_k_max       25
_diffrn_reflns_limit_l_min       -18
_diffrn_reflns_limit_l_max       18
_diffrn_reflns_theta_min         2.968
_diffrn_reflns_theta_max         27.167
_diffrn_reflns_theta_full        25.000
_diffrn_measured_fraction_theta_max 0.998
_diffrn_measured_fraction_theta_full 0.999
_diffrn_reflns_Laue_measured_fraction_max 0.998
_diffrn_reflns_Laue_measured_fraction_full 0.999
_diffrn_reflns_point_group_measured_fraction_max 0.998
_diffrn_reflns_point_group_measured_fraction_full 0.999
_reflns_number_total             7821
_reflns_number_gt                5705
_reflns_threshold_expression     'I > 2\s(I)'
_reflns_Friedel_coverage         0.000
_reflns_Friedel_fraction_max     .
_reflns_Friedel_fraction_full    .

_reflns_special_details          
;
 Reflections were merged by SHELXL according to the crystal
 class for the calculation of statistics and refinement.
 
 _reflns_Friedel_fraction is defined as the number of unique
 Friedel pairs measured divided by the number that would be
 possible theoretically, ignoring centric projections and
 systematic absences.
;

_computing_data_collection       'Apex3 (Bruker AXS Inc., 2016)'
_computing_cell_refinement       'Apex3 (Bruker AXS Inc., 2016)'
_computing_data_reduction        'SAINT V8.32B (Bruker AXS Inc., 2013)'
_computing_structure_solution    'SHELXT (Sheldrick, 2013)'
_computing_structure_refinement  'SHELXL-2014/7 (Sheldrick, 2014)'
_computing_molecular_graphics    
;
 ORTEp-3 (Farrugia, 2012) and Olex2 (Dolomanov et al., 2009)
;
_computing_publication_material  'WinGX2014.1 (Farrugia, 2012)'
_refine_special_details          ?
_refine_ls_structure_factor_coef Fsqd
_refine_ls_matrix_type           full
_refine_ls_weighting_scheme      calc
_refine_ls_weighting_details     
'w=1/[\s^2^(Fo^2^)+(0.0145P)^2^+24.9549P] where P=(Fo^2^+2Fc^2^)/3'
_atom_sites_solution_primary     mixed
_atom_sites_solution_secondary   ?
_atom_sites_solution_hydrogens   mixed
_refine_ls_hydrogen_treatment    mixed
_refine_ls_extinction_method     none
_refine_ls_extinction_coef       .
_refine_ls_number_reflns         7821
_refine_ls_number_parameters     532
_refine_ls_number_restraints     2
_refine_ls_R_factor_all          0.1249
_refine_ls_R_factor_gt           0.0864
_refine_ls_wR_factor_ref         0.1760
_refine_ls_wR_factor_gt          0.1627
_refine_ls_goodness_of_fit_ref   1.193
_refine_ls_restrained_S_all      1.193
_refine_ls_shift/su_max          0.001
_refine_ls_shift/su_mean         0.000

loop_
_atom_site_label
_atom_site_type_symbol
_atom_site_fract_x
_atom_site_fract_y
_atom_site_fract_z
_atom_site_U_iso_or_equiv
_atom_site_adp_type
_atom_site_occupancy
_atom_site_site_symmetry_order
_atom_site_calc_flag
_atom_site_refinement_flags_posn
_atom_site_refinement_flags_adp
_atom_site_refinement_flags_occupancy
_atom_site_disorder_assembly
_atom_site_disorder_group
O13A O 0.792(3) 0.2507(8) 0.9387(14) 0.160(7) Uani 0.497(7) 1 d . . P A 1
O13B O 0.817(2) 0.2731(8) 1.0269(12) 0.160(7) Uani 0.503(7) 1 d . . P A 2
Zn1 Zn 0.15124(5) 0.53094(3) 0.72352(4) 0.02037(17) Uani 1 1 d . . . . .
O1 O 0.8147(3) 0.4817(2) 0.9636(3) 0.0287(9) Uani 1 1 d . . . . .
O2 O 0.2147(3) 0.5628(2) 0.5996(3) 0.0240(9) Uani 1 1 d . . . . .
O3 O 0.1357(3) 0.43050(18) 0.6921(2) 0.0200(8) Uani 1 1 d . . . . .
O4 O -0.5234(3) 0.5966(2) 0.5149(3) 0.0338(10) Uani 1 1 d . . . . .
N1 N 0.6087(3) 0.4935(2) 0.8787(3) 0.0245(11) Uani 1 1 d . . . . .
N2 N 0.4595(3) 0.5592(2) 0.8500(3) 0.0207(10) Uani 1 1 d . . . . .
N3 N 0.3028(3) 0.5074(2) 0.7803(3) 0.0177(9) Uani 1 1 d . . . . .
N4 N 0.4575(3) 0.4406(2) 0.8159(3) 0.0198(10) Uani 1 1 d . . . . .
N5 N 0.3119(3) 0.6214(2) 0.8144(3) 0.0227(10) Uani 1 1 d . . . . .
N6 N 0.2050(4) 0.6290(3) 0.7777(4) 0.0256(11) Uani 1 1 d . . . . .
N7 N 0.3035(3) 0.3913(2) 0.7559(3) 0.0196(10) Uani 1 1 d . . . . .
N8 N 0.3562(4) 0.3289(2) 0.7675(4) 0.0288(11) Uani 1 1 d . . . . .
N9 N -0.3095(3) 0.5675(2) 0.5723(3) 0.0198(10) Uani 1 1 d . . . . .
N10 N -0.1285(3) 0.5779(2) 0.5423(3) 0.0170(9) Uani 1 1 d . . . . .
N11 N -0.1882(3) 0.5424(2) 0.6914(3) 0.0210(10) Uani 1 1 d . . . . .
N12 N -0.0002(3) 0.5512(2) 0.6622(3) 0.0172(9) Uani 1 1 d . . . . .
N13 N 0.0531(3) 0.5834(2) 0.5156(3) 0.0190(9) Uani 1 1 d . . . . .
N14 N 0.0276(3) 0.6112(2) 0.4290(3) 0.0193(10) Uani 1 1 d . . . . .
N15 N -0.0624(3) 0.5173(2) 0.8040(3) 0.0228(11) Uani 1 1 d . . . . .
N16 N 0.0455(3) 0.5168(3) 0.8399(3) 0.0221(10) Uani 1 1 d . . . . .
C1 C 0.7524(4) 0.4229(3) 0.9446(4) 0.0298(14) Uani 1 1 d . . . . .
H1A H 0.7115 0.4108 1.0003 0.036 Uiso 1 1 calc R U . . .
H1B H 0.8013 0.3848 0.9308 0.036 Uiso 1 1 calc R U . . .
C2 C 0.7457(4) 0.5372(3) 0.9852(4) 0.0290(13) Uani 1 1 d . . . . .
H2A H 0.7903 0.5773 1.0005 0.035 Uiso 1 1 calc R U . . .
H2B H 0.7035 0.5258 1.0405 0.035 Uiso 1 1 calc R U . . .
C3 C 0.6691(4) 0.5538(3) 0.9046(4) 0.0250(13) Uani 1 1 d . . . . .
H3A H 0.6189 0.5900 0.9229 0.030 Uiso 1 1 calc R U . . .
H3B H 0.7103 0.5700 0.8510 0.030 Uiso 1 1 calc R U . . .
C4 C 0.6739(4) 0.4334(3) 0.8622(4) 0.0257(13) Uani 1 1 d . . . . .
H4A H 0.7145 0.4391 0.8043 0.031 Uiso 1 1 calc R U . . .
H4B H 0.6265 0.3934 0.8547 0.031 Uiso 1 1 calc R U . . .
C5 C 0.5047(4) 0.4978(3) 0.8471(4) 0.0193(11) Uani 1 1 d . . . . .
C6 C 0.3570(4) 0.4488(3) 0.7850(4) 0.0184(11) Uani 1 1 d . . . . .
C7 C 0.3587(4) 0.5607(3) 0.8146(3) 0.0185(11) Uani 1 1 d . . . . .
C8 C 0.1996(4) 0.3822(3) 0.7143(4) 0.0213(12) Uani 1 1 d . . . . .
C9 C 0.1896(4) 0.3136(3) 0.7014(4) 0.0297(14) Uani 1 1 d . . . . .
H9 H 0.1288 0.2908 0.6750 0.036 Uiso 1 1 calc R U . . .
C10 C 0.2858(5) 0.2838(3) 0.7342(5) 0.0321(14) Uani 1 1 d . . . . .
C11 C 0.3120(6) 0.2104(3) 0.7354(6) 0.049(2) Uani 1 1 d . . . . .
H11A H 0.3895 0.2044 0.7266 0.074 Uiso 1 1 calc R U . . .
H11B H 0.2715 0.1877 0.6850 0.074 Uiso 1 1 calc R U . . .
H11C H 0.2923 0.1910 0.7952 0.074 Uiso 1 1 calc R U . . .
C12 C 0.1660(4) 0.5825(3) 0.5270(4) 0.0198(11) Uani 1 1 d . . . . .
C13 C 0.2069(4) 0.6090(3) 0.4446(4) 0.0201(11) Uani 1 1 d . . . . .
H13 H 0.2810 0.6150 0.4316 0.024 Uiso 1 1 calc R U . . .
C14 C 0.1215(4) 0.6247(3) 0.3861(4) 0.0194(11) Uani 1 1 d . . . . .
C15 C 0.1209(4) 0.6539(3) 0.2915(4) 0.0246(12) Uani 1 1 d . . . . .
H15A H 0.0831 0.6232 0.2482 0.037 Uiso 1 1 calc R U . . .
H15B H 0.1953 0.6601 0.2719 0.037 Uiso 1 1 calc R U . . .
H15C H 0.0839 0.6976 0.2917 0.037 Uiso 1 1 calc R U . . .
C16 C -0.0292(4) 0.5705(3) 0.5763(4) 0.0162(11) Uani 1 1 d . . . . .
C17 C -0.0839(4) 0.5378(3) 0.7169(4) 0.0193(11) Uani 1 1 d . . . . .
C18 C -0.2065(4) 0.5622(3) 0.6036(4) 0.0175(11) Uani 1 1 d . . . . .
C19 C -0.3372(4) 0.5807(3) 0.4744(4) 0.0263(13) Uani 1 1 d . . . . .
H19A H -0.3518 0.5376 0.4416 0.032 Uiso 1 1 calc R U . . .
H19B H -0.2759 0.6032 0.4443 0.032 Uiso 1 1 calc R U . . .
C20 C -0.4355(4) 0.6253(4) 0.4677(5) 0.0393(17) Uani 1 1 d . . . . .
H20A H -0.4181 0.6700 0.4949 0.047 Uiso 1 1 calc R U . . .
H20B H -0.4564 0.6320 0.4013 0.047 Uiso 1 1 calc R U . . .
C21 C -0.4968(4) 0.5880(4) 0.6112(4) 0.0352(15) Uani 1 1 d . . . . .
H21A H -0.5592 0.5682 0.6428 0.042 Uiso 1 1 calc R U . . .
H21B H -0.4817 0.6327 0.6395 0.042 Uiso 1 1 calc R U . . .
C22 C -0.3998(4) 0.5429(3) 0.6262(4) 0.0306(14) Uani 1 1 d . . . . .
H22A H -0.3788 0.5421 0.6931 0.037 Uiso 1 1 calc R U . . .
H22B H -0.4182 0.4963 0.6068 0.037 Uiso 1 1 calc R U . . .
Cl2 Cl 0.0088(2) 0.32187(10) 1.10412(15) 0.0662(7) Uani 1 1 d . . . . .
O5 O 0.0468(4) 0.3766(3) 0.9002(4) 0.0470(13) Uani 1 1 d D . . . .
O6 O 0.3931(5) 0.1917(3) 0.4726(4) 0.0702(18) Uani 1 1 d . . . . .
O7 O 0.5790(5) 0.2250(3) 0.5782(4) 0.0627(16) Uani 1 1 d . . . . .
O8 O 0.5773(4) 0.2872(3) 0.7541(4) 0.0533(14) Uani 1 1 d . . . . .
O9A O 0.6707(19) 0.2186(11) 0.8935(14) 0.103(9) Uani 0.497(7) 1 d . . P A 1
O9B O 0.6611(10) 0.2388(12) 0.9277(12) 0.095(8) Uani 0.503(7) 1 d . . P A 2
O10A O 0.8890(11) 0.2427(7) 0.9196(10) 0.066(2) Uani 0.497(7) 1 d . . P A 1
O10B O 0.8350(10) 0.2288(7) 0.8700(9) 0.066(2) Uani 0.503(7) 1 d . . P A 2
O11 O 1.0475(6) 0.2116(4) 0.8313(5) 0.088(2) Uani 1 1 d . . . . .
O12 O 1.1909(6) 0.2444(4) 0.9733(5) 0.095(2) Uani 1 1 d . . . . .
H5 H 0.348(5) 0.658(3) 0.835(4) 0.028(17) Uiso 1 1 d . . . . .
H6A H 0.169(4) 0.649(3) 0.819(4) 0.014(15) Uiso 1 1 d . . . . .
H6B H 0.202(5) 0.658(4) 0.730(5) 0.04(2) Uiso 1 1 d . . . . .
H15 H -0.111(4) 0.510(3) 0.839(4) 0.014(14) Uiso 1 1 d . . . . .
H16A H 0.046(4) 0.550(3) 0.886(3) 0.003(12) Uiso 1 1 d . . . . .
H16B H 0.056(4) 0.479(3) 0.861(4) 0.018(16) Uiso 1 1 d . . . . .
H5A H 0.031(4) 0.364(3) 0.965(4) 0.019(15) Uiso 1 1 d D . . . .
H14 H -0.027(6) 0.598(4) 0.403(5) 0.05(2) Uiso 1 1 d . . . . .
H5B H 0.07(3) 0.334(5) 0.871(10) 0.7(3) Uiso 1 1 d D . . . .

loop_
_atom_site_aniso_label
_atom_site_aniso_U_11
_atom_site_aniso_U_22
_atom_site_aniso_U_33
_atom_site_aniso_U_23
_atom_site_aniso_U_13
_atom_site_aniso_U_12
O13A 0.33(2) 0.055(7) 0.093(10) -0.008(7) -0.043(13) -0.003(11)
O13B 0.33(2) 0.055(7) 0.093(10) -0.008(7) -0.043(13) -0.003(11)
Zn1 0.0115(3) 0.0250(3) 0.0242(3) 0.0029(3) -0.0068(2) 0.0000(3)
O1 0.0148(18) 0.048(3) 0.023(2) 0.0031(19) -0.0078(15) -0.0006(18)
O2 0.0100(17) 0.039(2) 0.023(2) 0.0057(17) -0.0044(15) 0.0011(16)
O3 0.0145(17) 0.024(2) 0.0209(19) 0.0025(16) -0.0085(14) 0.0001(15)
O4 0.0083(18) 0.044(3) 0.049(3) 0.012(2) 0.0011(17) 0.0016(17)
N1 0.011(2) 0.031(3) 0.030(3) -0.006(2) -0.0104(18) 0.0008(19)
N2 0.013(2) 0.025(2) 0.023(2) 0.001(2) -0.0040(18) -0.0025(18)
N3 0.013(2) 0.022(2) 0.017(2) 0.0021(18) -0.0056(17) -0.0020(17)
N4 0.011(2) 0.027(2) 0.021(2) 0.0008(19) -0.0045(17) 0.0007(18)
N5 0.015(2) 0.026(3) 0.027(3) -0.002(2) -0.0055(19) -0.0009(19)
N6 0.016(2) 0.030(3) 0.031(3) 0.000(2) -0.002(2) 0.007(2)
N7 0.013(2) 0.020(2) 0.026(2) 0.0021(19) -0.0055(18) 0.0018(18)
N8 0.021(2) 0.023(2) 0.042(3) 0.003(2) -0.011(2) 0.002(2)
N9 0.0098(19) 0.035(3) 0.015(2) -0.001(2) -0.0006(16) 0.0009(19)
N10 0.0108(19) 0.025(2) 0.015(2) -0.0014(18) 0.0001(16) -0.0012(17)
N11 0.0110(19) 0.032(3) 0.020(2) 0.001(2) -0.0060(17) -0.0031(18)
N12 0.012(2) 0.023(2) 0.017(2) 0.0016(18) -0.0027(17) -0.0024(17)
N13 0.011(2) 0.025(2) 0.022(2) 0.0047(19) -0.0028(17) 0.0000(17)
N14 0.011(2) 0.027(3) 0.019(2) -0.0006(19) -0.0027(18) 0.0001(19)
N15 0.010(2) 0.037(3) 0.021(2) 0.007(2) -0.0003(19) -0.0001(19)
N16 0.015(2) 0.029(3) 0.023(3) 0.002(2) -0.0077(18) 0.001(2)
C1 0.015(3) 0.043(4) 0.031(3) 0.010(3) -0.003(2) -0.001(2)
C2 0.020(3) 0.044(4) 0.023(3) 0.005(3) -0.006(2) -0.004(3)
C3 0.015(2) 0.032(3) 0.027(3) -0.002(2) -0.005(2) -0.006(2)
C4 0.010(2) 0.036(3) 0.030(3) 0.002(3) -0.004(2) 0.004(2)
C5 0.010(2) 0.032(3) 0.016(3) 0.001(2) 0.0035(19) -0.003(2)
C6 0.016(2) 0.024(3) 0.015(3) 0.003(2) -0.002(2) -0.002(2)
C7 0.016(2) 0.027(3) 0.012(2) 0.004(2) -0.0013(19) 0.000(2)
C8 0.012(2) 0.032(3) 0.019(3) -0.001(2) -0.004(2) -0.006(2)
C9 0.020(3) 0.029(3) 0.040(4) 0.003(3) -0.012(2) -0.005(2)
C10 0.024(3) 0.027(3) 0.045(4) 0.003(3) -0.011(3) -0.003(2)
C11 0.039(4) 0.026(4) 0.081(6) 0.003(4) -0.023(4) 0.004(3)
C12 0.012(2) 0.021(3) 0.026(3) -0.005(2) -0.005(2) 0.001(2)
C13 0.011(2) 0.024(3) 0.026(3) -0.002(2) -0.003(2) 0.000(2)
C14 0.012(2) 0.026(3) 0.020(3) -0.004(2) 0.001(2) -0.003(2)
C15 0.017(3) 0.036(3) 0.021(3) 0.002(2) 0.001(2) -0.004(2)
C16 0.011(2) 0.016(3) 0.021(3) -0.001(2) -0.005(2) -0.0002(19)
C17 0.019(2) 0.017(3) 0.022(3) -0.001(2) -0.003(2) 0.000(2)
C18 0.017(2) 0.016(3) 0.019(3) -0.003(2) -0.004(2) -0.001(2)
C19 0.011(2) 0.044(4) 0.024(3) 0.003(3) 0.000(2) 0.003(2)
C20 0.014(3) 0.046(4) 0.057(4) 0.020(3) 0.001(3) 0.004(3)
C21 0.017(3) 0.050(4) 0.039(4) -0.016(3) 0.005(3) -0.003(3)
C22 0.010(2) 0.060(4) 0.022(3) 0.004(3) -0.001(2) -0.008(3)
Cl2 0.1089(18) 0.0397(11) 0.0515(12) 0.0112(9) 0.0314(12) 0.0282(11)
O5 0.054(3) 0.043(3) 0.043(3) 0.008(2) -0.016(2) -0.011(2)
O6 0.103(5) 0.063(4) 0.043(3) 0.012(3) -0.032(3) -0.023(3)
O7 0.075(4) 0.041(3) 0.070(4) 0.004(3) -0.032(3) 0.016(3)
O8 0.031(2) 0.060(3) 0.068(4) -0.008(3) -0.019(2) 0.006(2)
O9A 0.118(16) 0.087(11) 0.099(16) -0.056(11) -0.068(12) 0.052(10)
O9B 0.014(5) 0.22(2) 0.056(10) 0.075(13) -0.004(6) -0.017(10)
O10A 0.068(6) 0.068(6) 0.063(7) -0.004(5) -0.002(4) -0.018(5)
O10B 0.068(6) 0.068(6) 0.063(7) -0.004(5) -0.002(4) -0.018(5)
O11 0.089(5) 0.095(5) 0.080(5) 0.031(4) -0.017(4) -0.012(4)
O12 0.099(5) 0.107(6) 0.077(5) -0.028(4) -0.021(4) 0.030(5)

_geom_special_details            
;
 All esds (except the esd in the dihedral angle between two l.s. planes)
 are estimated using the full covariance matrix.  The cell esds are taken
 into account individually in the estimation of esds in distances, angles
 and torsion angles; correlations between esds in cell parameters are only
 used when they are defined by crystal symmetry.  An approximate (isotropic)
 treatment of cell esds is used for estimating esds involving l.s. planes.
;

loop_
_geom_bond_atom_site_label_1
_geom_bond_atom_site_label_2
_geom_bond_distance
_geom_bond_site_symmetry_2
_geom_bond_publ_flag
O13A O10A 1.25(3) . ?
O13A O9A 1.74(3) . ?
Zn1 O3 2.048(4) . ?
Zn1 O2 2.066(4) . ?
Zn1 N3 2.082(4) . ?
Zn1 N12 2.092(4) . ?
Zn1 N16 2.172(5) . ?
Zn1 N6 2.191(5) . ?
O1 C1 1.421(7) . ?
O1 C2 1.432(7) . ?
O2 C12 1.253(6) . ?
O3 C8 1.277(6) . ?
O4 C20 1.418(7) . ?
O4 C21 1.425(7) . ?
N1 C5 1.358(6) . ?
N1 C3 1.454(7) . ?
N1 C4 1.462(7) . ?
N2 C7 1.338(6) . ?
N2 C5 1.340(7) . ?
N3 C6 1.343(7) . ?
N3 C7 1.348(7) . ?
N4 C6 1.322(6) . ?
N4 C5 1.347(7) . ?
N5 C7 1.334(7) . ?
N5 N6 1.421(6) . ?
N5 H5 0.89(6) . ?
N6 H6A 0.85(6) . ?
N6 H6B 0.90(7) . ?
N7 C6 1.378(7) . ?
N7 N8 1.405(6) . ?
N7 C8 1.417(6) . ?
N8 C10 1.331(7) . ?
N9 C18 1.346(6) . ?
N9 C22 1.463(7) . ?
N9 C19 1.463(7) . ?
N10 C16 1.321(6) . ?
N10 C18 1.363(7) . ?
N11 C18 1.336(7) . ?
N11 C17 1.338(6) . ?
N12 C16 1.332(6) . ?
N12 C17 1.345(7) . ?
N13 C16 1.385(7) . ?
N13 N14 1.390(6) . ?
N13 C12 1.406(6) . ?
N14 C14 1.360(7) . ?
N14 H14 0.81(7) . ?
N15 C17 1.336(7) . ?
N15 N16 1.422(6) . ?
N15 H15 0.81(6) . ?
N16 H16A 0.93(5) . ?
N16 H16B 0.81(6) . ?
C1 C4 1.527(7) . ?
C1 H1A 0.9900 . ?
C1 H1B 0.9900 . ?
C2 C3 1.514(7) . ?
C2 H2A 0.9900 . ?
C2 H2B 0.9900 . ?
C3 H3A 0.9900 . ?
C3 H3B 0.9900 . ?
C4 H4A 0.9900 . ?
C4 H4B 0.9900 . ?
C8 C9 1.377(8) . ?
C9 C10 1.402(8) . ?
C9 H9 0.9500 . ?
C10 C11 1.488(9) . ?
C11 H11A 0.9800 . ?
C11 H11B 0.9800 . ?
C11 H11C 0.9800 . ?
C12 C13 1.403(8) . ?
C13 C14 1.371(7) . ?
C13 H13 0.9500 . ?
C14 C15 1.477(7) . ?
C15 H15A 0.9800 . ?
C15 H15B 0.9800 . ?
C15 H15C 0.9800 . ?
C19 C20 1.507(8) . ?
C19 H19A 0.9900 . ?
C19 H19B 0.9900 . ?
C20 H20A 0.9900 . ?
C20 H20B 0.9900 . ?
C21 C22 1.509(8) . ?
C21 H21A 0.9900 . ?
C21 H21B 0.9900 . ?
C22 H22A 0.9900 . ?
C22 H22B 0.9900 . ?
O5 H5A 0.99(6) . ?
O5 H5B 0.99(2) . ?

loop_
_geom_angle_atom_site_label_1
_geom_angle_atom_site_label_2
_geom_angle_atom_site_label_3
_geom_angle
_geom_angle_site_symmetry_1
_geom_angle_site_symmetry_3
_geom_angle_publ_flag
O10A O13A O9A 134.2(17) . . ?
O3 Zn1 O2 98.17(15) . . ?
O3 Zn1 N3 87.01(15) . . ?
O2 Zn1 N3 92.59(15) . . ?
O3 Zn1 N12 90.89(15) . . ?
O2 Zn1 N12 86.38(15) . . ?
N3 Zn1 N12 177.51(18) . . ?
O3 Zn1 N16 89.43(18) . . ?
O2 Zn1 N16 162.92(16) . . ?
N3 Zn1 N16 103.11(17) . . ?
N12 Zn1 N16 78.19(16) . . ?
O3 Zn1 N6 165.00(15) . . ?
O2 Zn1 N6 85.21(19) . . ?
N3 Zn1 N6 78.21(17) . . ?
N12 Zn1 N6 103.94(17) . . ?
N16 Zn1 N6 91.4(2) . . ?
C1 O1 C2 110.3(4) . . ?
C12 O2 Zn1 128.8(3) . . ?
C8 O3 Zn1 128.2(3) . . ?
C20 O4 C21 110.6(4) . . ?
C5 N1 C3 120.8(5) . . ?
C5 N1 C4 121.5(4) . . ?
C3 N1 C4 115.3(4) . . ?
C7 N2 C5 113.4(4) . . ?
C6 N3 C7 114.0(4) . . ?
C6 N3 Zn1 131.2(3) . . ?
C7 N3 Zn1 114.7(3) . . ?
C6 N4 C5 113.9(4) . . ?
C7 N5 N6 119.9(5) . . ?
C7 N5 H5 121(4) . . ?
N6 N5 H5 119(4) . . ?
N5 N6 Zn1 108.0(3) . . ?
N5 N6 H6A 107(4) . . ?
Zn1 N6 H6A 120(4) . . ?
N5 N6 H6B 112(4) . . ?
Zn1 N6 H6B 107(4) . . ?
H6A N6 H6B 103(6) . . ?
C6 N7 N8 118.1(4) . . ?
C6 N7 C8 131.1(4) . . ?
N8 N7 C8 110.7(4) . . ?
C10 N8 N7 104.4(4) . . ?
C18 N9 C22 122.0(4) . . ?
C18 N9 C19 122.1(4) . . ?
C22 N9 C19 113.9(4) . . ?
C16 N10 C18 114.0(4) . . ?
C18 N11 C17 114.7(4) . . ?
C16 N12 C17 113.8(4) . . ?
C16 N12 Zn1 131.5(3) . . ?
C17 N12 Zn1 114.5(3) . . ?
C16 N13 N14 118.9(4) . . ?
C16 N13 C12 132.3(4) . . ?
N14 N13 C12 108.1(4) . . ?
C14 N14 N13 107.9(4) . . ?
C14 N14 H14 125(5) . . ?
N13 N14 H14 117(5) . . ?
C17 N15 N16 120.3(5) . . ?
C17 N15 H15 121(4) . . ?
N16 N15 H15 119(4) . . ?
N15 N16 Zn1 107.5(3) . . ?
N15 N16 H16A 104(3) . . ?
Zn1 N16 H16A 118(3) . . ?
N15 N16 H16B 107(4) . . ?
Zn1 N16 H16B 108(4) . . ?
H16A N16 H16B 113(5) . . ?
O1 C1 C4 111.7(5) . . ?
O1 C1 H1A 109.3 . . ?
C4 C1 H1A 109.3 . . ?
O1 C1 H1B 109.3 . . ?
C4 C1 H1B 109.3 . . ?
H1A C1 H1B 107.9 . . ?
O1 C2 C3 111.6(5) . . ?
O1 C2 H2A 109.3 . . ?
C3 C2 H2A 109.3 . . ?
O1 C2 H2B 109.3 . . ?
C3 C2 H2B 109.3 . . ?
H2A C2 H2B 108.0 . . ?
N1 C3 C2 109.0(5) . . ?
N1 C3 H3A 109.9 . . ?
C2 C3 H3A 109.9 . . ?
N1 C3 H3B 109.9 . . ?
C2 C3 H3B 109.9 . . ?
H3A C3 H3B 108.3 . . ?
N1 C4 C1 109.3(5) . . ?
N1 C4 H4A 109.8 . . ?
C1 C4 H4A 109.8 . . ?
N1 C4 H4B 109.8 . . ?
C1 C4 H4B 109.8 . . ?
H4A C4 H4B 108.3 . . ?
N2 C5 N4 126.5(4) . . ?
N2 C5 N1 116.2(5) . . ?
N4 C5 N1 117.3(5) . . ?
N4 C6 N3 126.1(5) . . ?
N4 C6 N7 116.3(5) . . ?
N3 C6 N7 117.6(4) . . ?
N5 C7 N2 115.0(5) . . ?
N5 C7 N3 119.0(4) . . ?
N2 C7 N3 125.9(5) . . ?
O3 C8 C9 130.7(5) . . ?
O3 C8 N7 124.2(5) . . ?
C9 C8 N7 105.0(5) . . ?
C8 C9 C10 107.4(5) . . ?
C8 C9 H9 126.3 . . ?
C10 C9 H9 126.3 . . ?
N8 C10 C9 112.4(5) . . ?
N8 C10 C11 120.7(5) . . ?
C9 C10 C11 126.8(5) . . ?
C10 C11 H11A 109.5 . . ?
C10 C11 H11B 109.5 . . ?
H11A C11 H11B 109.5 . . ?
C10 C11 H11C 109.5 . . ?
H11A C11 H11C 109.5 . . ?
H11B C11 H11C 109.5 . . ?
O2 C12 C13 129.9(5) . . ?
O2 C12 N13 123.9(5) . . ?
C13 C12 N13 106.2(4) . . ?
C14 C13 C12 108.2(4) . . ?
C14 C13 H13 125.9 . . ?
C12 C13 H13 125.9 . . ?
N14 C14 C13 109.5(5) . . ?
N14 C14 C15 120.8(4) . . ?
C13 C14 C15 129.7(5) . . ?
C14 C15 H15A 109.5 . . ?
C14 C15 H15B 109.5 . . ?
H15A C15 H15B 109.5 . . ?
C14 C15 H15C 109.5 . . ?
H15A C15 H15C 109.5 . . ?
H15B C15 H15C 109.5 . . ?
N10 C16 N12 126.9(5) . . ?
N10 C16 N13 116.2(4) . . ?
N12 C16 N13 116.8(4) . . ?
N15 C17 N11 116.4(5) . . ?
N15 C17 N12 118.0(4) . . ?
N11 C17 N12 125.6(5) . . ?
N11 C18 N9 118.3(5) . . ?
N11 C18 N10 124.9(4) . . ?
N9 C18 N10 116.8(4) . . ?
N9 C19 C20 109.6(5) . . ?
N9 C19 H19A 109.8 . . ?
C20 C19 H19A 109.8 . . ?
N9 C19 H19B 109.8 . . ?
C20 C19 H19B 109.8 . . ?
H19A C19 H19B 108.2 . . ?
O4 C20 C19 111.5(5) . . ?
O4 C20 H20A 109.3 . . ?
C19 C20 H20A 109.3 . . ?
O4 C20 H20B 109.3 . . ?
C19 C20 H20B 109.3 . . ?
H20A C20 H20B 108.0 . . ?
O4 C21 C22 111.8(5) . . ?
O4 C21 H21A 109.2 . . ?
C22 C21 H21A 109.2 . . ?
O4 C21 H21B 109.2 . . ?
C22 C21 H21B 109.2 . . ?
H21A C21 H21B 107.9 . . ?
N9 C22 C21 110.3(5) . . ?
N9 C22 H22A 109.6 . . ?
C21 C22 H22A 109.6 . . ?
N9 C22 H22B 109.6 . . ?
C21 C22 H22B 109.6 . . ?
H22A C22 H22B 108.1 . . ?
H5A O5 H5B 104(6) . . ?

_refine_diff_density_max         1.216
_refine_diff_density_min         -1.062
_refine_diff_density_rms         0.112

_shelx_res_file                  
;

    shelx.res created by SHELXL-2014/7

TITL Amakop14.res in P2(1)/c
CELL 0.71073 12.4036 19.8086 14.3748 90 91.559 90
ZERR 8 0.0008 0.0013 0.0009 0 0.002 0
LATT 1
SYMM -X,0.5+Y,0.5-Z
SFAC C H Cl N O Zn
UNIT 88 132 4 64 52 4
DFIX 0.982 O5 H5b
DANG 1.58 H5a H5b
EADP O10A O10B
EADP O13A O13B

L.S. 50
PLAN  20
SIZE 0.105 0.124 0.326
TEMP -173.17
BOND $H
LIST 4
fmap 2
acta 50
MERG 2
REM <olex2.extras>
REM <HklSrc "%.\\Amakop14.hkl">
REM </olex2.extras>

WGHT    0.014500   24.954899
FVAR       0.26027   0.49668
PART 1
O13A  5    0.791972    0.250681    0.938732    21.00000    0.32963    0.05469 =
         0.09258   -0.00803   -0.04346   -0.00262

PART 0
PART 2
O13B  5    0.817121    0.273143    1.026910   -21.00000    0.32963    0.05469 =
         0.09258   -0.00803   -0.04346   -0.00262

PART 0
ZN1   6    0.151243    0.530941    0.723517    11.00000    0.01152    0.02500 =
         0.02420    0.00287   -0.00678    0.00002
O1    5    0.814686    0.481723    0.963625    11.00000    0.01478    0.04784 =
         0.02305    0.00313   -0.00783   -0.00058
O2    5    0.214691    0.562797    0.599577    11.00000    0.00999    0.03874 =
         0.02305    0.00566   -0.00438    0.00108
O3    5    0.135719    0.430497    0.692065    11.00000    0.01451    0.02404 =
         0.02089    0.00246   -0.00850    0.00011
O4    5   -0.523420    0.596594    0.514859    11.00000    0.00832    0.04418 =
         0.04906    0.01217    0.00110    0.00162
N1    4    0.608725    0.493476    0.878676    11.00000    0.01129    0.03128 =
         0.03047   -0.00589   -0.01044    0.00083
N2    4    0.459500    0.559166    0.850009    11.00000    0.01338    0.02508 =
         0.02337    0.00058   -0.00396   -0.00252
N3    4    0.302834    0.507450    0.780299    11.00000    0.01294    0.02234 =
         0.01740    0.00213   -0.00561   -0.00200
N4    4    0.457520    0.440605    0.815941    11.00000    0.01101    0.02708 =
         0.02105    0.00080   -0.00454    0.00075
N5    4    0.311940    0.621359    0.814392    11.00000    0.01543    0.02572 =
         0.02668   -0.00175   -0.00549   -0.00093
N6    4    0.205048    0.629039    0.777744    11.00000    0.01635    0.02958 =
         0.03069    0.00037   -0.00221    0.00716
N7    4    0.303509    0.391287    0.755902    11.00000    0.01301    0.01960 =
         0.02575    0.00207   -0.00546    0.00177
N8    4    0.356235    0.328942    0.767502    11.00000    0.02072    0.02321 =
         0.04173    0.00265   -0.01110    0.00236
N9    4   -0.309472    0.567470    0.572263    11.00000    0.00979    0.03509 =
         0.01461   -0.00109   -0.00059    0.00092
N10   4   -0.128464    0.577911    0.542256    11.00000    0.01078    0.02527 =
         0.01503   -0.00142    0.00013   -0.00124
N11   4   -0.188162    0.542421    0.691409    11.00000    0.01099    0.03173 =
         0.02005    0.00106   -0.00604   -0.00314
N12   4   -0.000180    0.551211    0.662210    11.00000    0.01160    0.02250 =
         0.01733    0.00157   -0.00270   -0.00244
N13   4    0.053117    0.583353    0.515611    11.00000    0.01068    0.02469 =
         0.02159    0.00465   -0.00276    0.00000
N14   4    0.027598    0.611197    0.429049    11.00000    0.01095    0.02728 =
         0.01939   -0.00063   -0.00269    0.00013
N15   4   -0.062365    0.517290    0.803957    11.00000    0.01046    0.03682 =
         0.02107    0.00727   -0.00033   -0.00011
N16   4    0.045548    0.516836    0.839923    11.00000    0.01463    0.02884 =
         0.02252    0.00199   -0.00774    0.00114
C1    1    0.752445    0.422864    0.944557    11.00000    0.01546    0.04280 =
         0.03090    0.01041   -0.00331   -0.00054
AFIX  23
H1A   2    0.711487    0.410779    1.000320    11.00000   -1.20000
H1B   2    0.801312    0.384846    0.930807    11.00000   -1.20000
AFIX   0
C2    1    0.745682    0.537208    0.985177    11.00000    0.02002    0.04425 =
         0.02251    0.00499   -0.00596   -0.00444
AFIX  23
H2A   2    0.790297    0.577340    1.000504    11.00000   -1.20000
H2B   2    0.703538    0.525813    1.040535    11.00000   -1.20000
AFIX   0
C3    1    0.669127    0.553843    0.904606    11.00000    0.01526    0.03234 =
         0.02715   -0.00171   -0.00457   -0.00609
AFIX  23
H3A   2    0.618918    0.590037    0.922921    11.00000   -1.20000
H3B   2    0.710319    0.570050    0.850965    11.00000   -1.20000
AFIX   0
C4    1    0.673918    0.433403    0.862195    11.00000    0.01040    0.03612 =
         0.03041    0.00179   -0.00366    0.00410
AFIX  23
H4A   2    0.714454    0.439102    0.804334    11.00000   -1.20000
H4B   2    0.626540    0.393441    0.854711    11.00000   -1.20000
AFIX   0
C5    1    0.504742    0.497818    0.847118    11.00000    0.00972    0.03245 =
         0.01594    0.00105    0.00353   -0.00274
C6    1    0.357048    0.448810    0.785045    11.00000    0.01621    0.02360 =
         0.01521    0.00315   -0.00195   -0.00160
C7    1    0.358653    0.560710    0.814649    11.00000    0.01566    0.02736 =
         0.01234    0.00361   -0.00128    0.00010
C8    1    0.199624    0.382244    0.714255    11.00000    0.01224    0.03207 =
         0.01924   -0.00092   -0.00387   -0.00648
C9    1    0.189650    0.313636    0.701352    11.00000    0.01950    0.02916 =
         0.03968    0.00335   -0.01203   -0.00495
AFIX  43
H9    2    0.128817    0.290760    0.675013    11.00000   -1.20000
AFIX   0
C10   1    0.285772    0.283753    0.734232    11.00000    0.02366    0.02720 =
         0.04469    0.00263   -0.01098   -0.00336
C11   1    0.312014    0.210433    0.735351    11.00000    0.03887    0.02614 =
         0.08112    0.00315   -0.02256    0.00427
AFIX 137
H11A  2    0.389494    0.204360    0.726612    11.00000   -1.50000
H11B  2    0.271529    0.187676    0.684954    11.00000   -1.50000
H11C  2    0.292299    0.190986    0.795225    11.00000   -1.50000
AFIX   0
C12   1    0.166015    0.582462    0.527034    11.00000    0.01183    0.02115 =
         0.02606   -0.00472   -0.00508    0.00115
C13   1    0.206911    0.608991    0.444620    11.00000    0.01087    0.02350 =
         0.02569   -0.00156   -0.00288    0.00014
AFIX  43
H13   2    0.280986    0.615008    0.431644    11.00000   -1.20000
AFIX   0
C14   1    0.121480    0.624725    0.386073    11.00000    0.01204    0.02583 =
         0.02033   -0.00427    0.00077   -0.00290
C15   1    0.120899    0.653863    0.291487    11.00000    0.01677    0.03584 =
         0.02116    0.00150    0.00057   -0.00418
AFIX 137
H15A  2    0.083109    0.623216    0.248153    11.00000   -1.50000
H15B  2    0.195287    0.660128    0.271870    11.00000   -1.50000
H15C  2    0.083917    0.697580    0.291676    11.00000   -1.50000
AFIX   0
C16   1   -0.029188    0.570489    0.576332    11.00000    0.01131    0.01614 =
         0.02094   -0.00088   -0.00488   -0.00015
C17   1   -0.083883    0.537822    0.716853    11.00000    0.01850    0.01734 =
         0.02179   -0.00134   -0.00310   -0.00048
C18   1   -0.206532    0.562246    0.603565    11.00000    0.01680    0.01623 =
         0.01917   -0.00253   -0.00404   -0.00071
C19   1   -0.337175    0.580699    0.474391    11.00000    0.01107    0.04384 =
         0.02400    0.00327   -0.00030    0.00299
AFIX  23
H19A  2   -0.351754    0.537558    0.441630    11.00000   -1.20000
H19B  2   -0.275944    0.603174    0.444293    11.00000   -1.20000
AFIX   0
C20   1   -0.435533    0.625254    0.467656    11.00000    0.01438    0.04619 =
         0.05728    0.01953    0.00124    0.00367
AFIX  23
H20A  2   -0.418115    0.669963    0.494928    11.00000   -1.20000
H20B  2   -0.456373    0.632025    0.401342    11.00000   -1.20000
AFIX   0
C21   1   -0.496758    0.588040    0.611188    11.00000    0.01725    0.04983 =
         0.03864   -0.01588    0.00529   -0.00341
AFIX  23
H21A  2   -0.559196    0.568195    0.642810    11.00000   -1.20000
H21B  2   -0.481661    0.632724    0.639511    11.00000   -1.20000
AFIX   0
C22   1   -0.399795    0.542924    0.626178    11.00000    0.01023    0.05963 =
         0.02192    0.00378   -0.00116   -0.00836
AFIX  23
H22A  2   -0.378824    0.542129    0.693114    11.00000   -1.20000
H22B  2   -0.418225    0.496279    0.606799    11.00000   -1.20000
AFIX   0

CL2   3    0.008845    0.321873    1.104123    11.00000    0.10890    0.03966 =
         0.05154    0.01117    0.03143    0.02823
O5    5    0.046810    0.376615    0.900233    11.00000    0.05429    0.04254 =
         0.04327    0.00812   -0.01561   -0.01084
O6    5    0.393122    0.191745    0.472616    11.00000    0.10262    0.06340 =
         0.04261    0.01238   -0.03158   -0.02259
O7    5    0.579021    0.224979    0.578186    11.00000    0.07467    0.04132 =
         0.07031    0.00403   -0.03164    0.01641
O8    5    0.577321    0.287172    0.754146    11.00000    0.03096    0.06013 =
         0.06760   -0.00813   -0.01851    0.00639
PART 1
O9A   5    0.670717    0.218585    0.893520    21.00000    0.11834    0.08687 =
         0.09863   -0.05562   -0.06831    0.05214
PART 0
PART 2
O9B   5    0.661074    0.238845    0.927722   -21.00000    0.01394    0.21649 =
         0.05564    0.07487   -0.00389   -0.01747
PART 0
PART 1
O10A  5    0.889041    0.242705    0.919624    21.00000    0.06758    0.06796 =
         0.06315   -0.00433   -0.00233   -0.01849
PART 0
PART 2
O10B  5    0.835017    0.228769    0.870032   -21.00000    0.06758    0.06796 =
         0.06315   -0.00433   -0.00233   -0.01849
PART 0
O11   5    1.047455    0.211608    0.831307    11.00000    0.08905    0.09457 =
         0.07995    0.03139   -0.01715   -0.01173

O12   5    1.190854    0.244422    0.973271    11.00000    0.09926    0.10749 =
         0.07746   -0.02831   -0.02134    0.02979
H5    2    0.347742    0.657555    0.835329    11.00000    0.02834
H6A   2    0.169342    0.648561    0.819352    11.00000    0.01434
H6B   2    0.201623    0.658291    0.729750    11.00000    0.03933
H15   2   -0.110839    0.509806    0.839266    11.00000    0.01354
H16A  2    0.046158    0.549746    0.886116    11.00000    0.00334
H16B  2    0.056474    0.479312    0.860524    11.00000    0.01764
H5A   2    0.031094    0.363962    0.964751    11.00000    0.01900
H14   2   -0.027115    0.598122    0.402785    11.00000    0.04652
H5B   2    0.068520    0.333909    0.870778    11.00000    0.67501
HKLF 4

REM  Amakop14.res in P2(1)/c
REM R1 =  0.0864 for    5705 Fo > 4sig(Fo)  and  0.1249 for all    7821 data
REM    532 parameters refined using      2 restraints

END

WGHT      0.0145     24.9550

REM Highest difference peak  1.216,  deepest hole -1.062,  1-sigma level  0.112
Q1    1   0.4886  0.2109  0.4448  11.00000  0.05    0.83
Q2    1   0.1235  0.5292  0.7815  11.00000  0.05    0.77
Q3    1   0.1564  0.5752  0.7558  11.00000  0.05    0.67
Q4    1   0.9296  0.2227  0.8759  11.00000  0.05    0.60
Q5    1   0.1448  0.5393  0.6402  11.00000  0.05    0.59
Q6    1   0.1433  0.4789  0.7037  11.00000  0.05    0.50
Q7    1  -0.0167  0.3197  1.0977  11.00000  0.05    0.49
Q8    1   0.6163  0.2529  0.6819  11.00000  0.05    0.48
Q9    1   1.1167  0.2504  1.0209  11.00000  0.05    0.45
Q10   1   0.0390  0.3346  1.1753  11.00000  0.05    0.45
Q11   1   0.6903  0.2648  0.9107  11.00000  0.05    0.44
Q12   1   1.1903  0.2851  0.9496  11.00000  0.05    0.43
Q13   1   0.7455  0.2409  0.8720  11.00000  0.05    0.42
Q14   1   0.6450  0.2520  0.8466  11.00000  0.05    0.42
Q15   1   0.6241  0.2489  0.5137  11.00000  0.05    0.41
Q16   1   0.5179  0.3199  0.7593  11.00000  0.05    0.41
Q17   1   0.0447  0.5355  0.6827  11.00000  0.05    0.40
Q18   1  -0.0832  0.3424  1.0609  11.00000  0.05    0.40
Q19   1   0.0363  0.2888  1.1602  11.00000  0.05    0.39
Q20   1   0.0171  0.5953  0.6828  11.00000  0.05    0.39
;
_shelx_res_checksum              86169
